# Supplementary material for: Effects of Phenolic Evolution on Color Characteristics of Single-Cultivar Vitis vinifera L. Marselan and Merlot Wines during Vinification and Aging
Source: Foods. 2024 Feb 3;13(3):494. doi: 10.3390/foods13030494 (PMC10855242; doi:10.3390/foods13030494)
Supplement: Supplementary file 1 [file foods-13-00494-s001.zip]

Archive with 1 entries (1 files):
- foods-2847789-supplementary.xlsx
