# Supplementary material for: Effects of Phenolic Evolution on Color Characteristics of Single-Cultivar Vitis vinifera L. Marselan and Merlot Wines during Vinification and Aging
Source: Foods. 2024 Feb 3;13(3):494. doi: 10.3390/foods13030494 (PMC10855242; doi:10.3390/foods13030494)
Supplement: Supplementary file 1 [file foods-13-00494-s001.zip › foods-2847789-supplementary.xlsx]

## Sheet: Table S1
Table S1. Information on sampling during vinification and storage of Merlot and Marselan.
Sampling point	Merlot	Marselan
Must	1 (2021.09.11)	1 (2021.09.09)
Before cooling (BC)	2 (2021.09.12)	2 (2021.09.10)
End of cooling (EC)	3 (2021.09.13)	3 (2021.09.11)
Before heating (BH)	4 (2021.09.15)	4 (2021.09.13)
End of heating (EH)	5 (2021.09.15)	5 (2021.09.14)
Before alcohol fermentation (BAF)	6 (2021.09.15)	6 (2021.09.14)
Specific gravity reduced to 1 (SGto1)	7 (2021.09.25)	7 (2021.09.23)
End of alcohol fermentation (EAF)	8 (2021.09.26)	8 (2021.09.24)
Before malolactic fermentation (BMLF)	9 (2021.09.29)	9 (2021.09.27)
End of malolactic fermentation (EMLF)	10 (2021.10.19)	10 (2021.11.03)
Storage for 3 months (3M)	11 (2022.01.19)	11 (2022.02. 03)
Storage for 6 months (6M)	12 (2022.04.19)	12 (2022.05. 03)
Storage for 9 months (9M)	13 (2022.07.19)	13 (2022.08. 03)
Storage for 12 months (12M)	14 (2023.10.19)	14 (2023.11. 03)

## Sheet: Table S2
Table S2. The chromaticity index Merlot wine during the process of fermentation and bottle storage.
Chromaticity index	Must	BC	EC	BH	EH&BAF	SGto1	EAF	BMLF	EMLF	3M	6M	9M	12M
L*	91.41±0.13a	89.1±1.28a	84.31±2.81b	79.92±3.1bc	75.88±6.78cd	73.2±4.43d	34±1.61ef	32.06±2.21fg	31.48±0.59fg	37.15±0.25e	28.75±0.03g	32.03±0.04fg	28.7±0.01g
a*	6.95±0.38f	10.59±1.13f	18.5±4.57e	20.89±4.43de	25.95±8.45cd	29.4±5.76c	62.8±0.63a	61.85±1.17a	61.43±0.33a	60.97±0.15ab	57.21±0.02ab	58.44±0.03ab	54.89±0.01b
b*	2.59±0.36d	3.16±1.41d	2.59±0.28d	4.14±0.68d	4.59±1.05d	4.59±0.29d	22.09±2.18b	25.63±2.82a	24.72±0.91a	12.71±0.25c	24.15±0.01a	20.4±0.01b	21.71±0b
C*ab	7.42±0.26f	11.09±1.36f	18.69±4.51e	21.3±4.47de	26.36±8.49cd	29.76±5.72c	66.6±0.13a	67±0.05a	66.22±0.04a	62.28±0.19ab	62.1±0.02ab	61.9±0.03ab	59.03±0.01b
hab	20.51±3.49ab	16.34±5.93b	8.39±2.74c	11.31±1.08c	10.32±1.48c	9.04±1.41c	19.38±1.96ab	22.51±2.61a	21.92±0.83a	11.78±0.2c	22.89±0.02a	19.24±0.02ab	21.58±0a
ΔE*ab	5.89±0.87cde	15.8±9.65bc	13.38±6.7bcde	13.13±10.57bcde	3.93±1.93e	49.07±8.54a	14.69±2.9bcd	17.43±4.09b	13.23±2.18bcde	5.4±0.45de	3.78±0.04e	10.36±0.03bcde	7.54±0.01bcde
Note: "Mean±sd" (n=3) were used to express the concentrations of different phenolic compounds in the Merlot wine. Different lowercase letters represent significant differences in the chromaticity index among different fermentation and bottle storage periods(Duncan, p<0.05).

## Sheet: Table S3
Table S3. The chromaticity index of Marselan wine during the process of fermentation and bottle storage.
Chromaticity index	Must	BC	EC	BH	EH	BAF	SGto1	EAF	BMLF	EMLF	3M	6M	9M	12M
L*	91.41±0.13a	89.1±1.28a	84.31±2.81b	79.92±3.1c	75.88±6.78cd	73.2±4.43d	34±1.61ef	32.06±2.21fg	31.48±0.59fg	37.15±0.25e	28.75±0.03gh	32.03±0.04fg	28.7±0.01gh	25.77±0.01h
a*	6.95±0.38f	10.59±1.13f	18.5±4.57e	20.89±4.43de	25.95±8.45cd	29.4±5.76c	62.8±0.63a	61.85±1.17a	61.43±0.33a	60.97±0.15a	57.21±0.02ab	58.44±0.03ab	54.89±0.01b	54.94±0.01b
b*	2.59±0.36e	3.16±1.41e	2.59±0.28e	4.14±0.68e	4.59±1.05e	4.59±0.29e	22.09±2.18c	25.63±2.82b	24.72±0.91b	12.71±0.25d	24.15±0.01b	20.4±0.01c	21.71±0c	27.5±0.01a
C*ab	7.42±0.26f	11.09±1.36f	18.69±4.51e	21.3±4.47de	26.36±8.49cd	29.76±5.72c	66.6±0.13a	67±0.05a	66.22±0.04a	62.28±0.19ab	62.1±0.02ab	61.9±0.03ab	59.03±0.01b	61.44±0.02ab
hab	20.51±3.49b	16.34±5.93c	8.39±2.74d	11.31±1.08d	10.32±1.48d	9.04±1.41d	19.38±1.96bc	22.51±2.61b	21.92±0.83b	11.78±0.2d	22.89±0.02ab	19.24±0.02bc	21.58±0b	26.59±0a
ΔE*ab	11.35±0.2bcd	4.48±1.89de	9.62±5.81bcde	7.82±6.57cde	6.61±6.62cde	5.89±4.66de	54.5±6.14a	4.17±2.41de	2.75±0.84e	13.29±0.75bc	14.68±0.31b	5.13±0.01de	5.04±0.03de	6.49±0.01cde
Note: "Mean±sd" (n=3) were used to express the concentrations of different phenolic compounds in the Marselan wine. Different lowercase letters represent significant differences in the chromaticity index among different fermentation and bottle storage periods(Duncan, p<0.05).

## Sheet: Table S4
Table S4. The concentration of phenolic compounds in Merlot wine during cold maceration before fermentation.(mg/L).
Cluster	Category	Polyphenols	Varieties	Must	BC	EC	BH	EH	BAF
1	Coumaroylated Anthocyanin	Petunidin-3-O-coumarylglucoside	Merlot	-	0.06±0.05e	-	-	0±0.01e	0±0.01e
			Marselan	0.32±0.02e	-	-	-	-	-
	Flavan-3-ol	Gallocatechin	Merlot	0.31±0.27c	0.39±0.27c	0.06±0.05c	0.05±0.03c	0.15±0.13c	0.15±0.13c
			Marselan	1.83±0.14cd	-	-	-	-	-
	Hydroxycinnamic acid	2-Hydroxycinnamic acid	Merlot	0.09±0d	0.09±0d	0.09±0d	0.09±0d	0.09±0d	0.09±0d
			Marselan	0.09±0d	0.1±0d	0.11±0d	0.13±0.01d	0.13±0.01d	0.15±0.01d
2	Anthocyanin	Cyanidin-3-O-glucoside	Merlot	0.34±0.18f	1.83±0.37de	3.74±0.22ab	1.2±0.13ef	3.97±1.71a	3.97±1.71a
			Marselan	0.7±0.03g	-	0.01±0.02i	0.2±0.02hi	0.39±0.1h	0.33±0.1h
	Acetylated Anthocyanin	Petunidin-3-O-acetylglucoside	Merlot	0.15±0.06c	0.71±0.17c	0.43±0.06c	0.11±0.02c	0.46±0.22c	0.46±0.22c
			Marselan	0.92±0.05f	0	0	0	0	0
	Coumaroylated Anthocyanin	Peonidin-3-O-coumarylglucoside	Merlot	0.24±0.06d	1.3±0.26d	0.8±0.11d	0.39±0.02d	1.11±0.47d	1.11±0.47d
			Marselan	1.47±0.05f	0.02±0.04h	0.21±0.07h	0.68±0.01g	0.93±0.08g	0.91±0.1g
	Coumaroylated Anthocyanin	Malvidin-3-O-coumarylglucoside	Merlot	0.76±0.14d	2.2±0.61d	1.79±0.24d	0.91±0.06d	2.34±0.94d	2.34±0.94d
			Marselan	6.34±0.34f	0.2±0.16i	0.93±0.27i	3.38±0.04h	4.82±0.48g	4.39±0.57gh
	Flavonol	Myricetin-galactoside	Merlot	0.74±0d	0.76±0.02d	0.75±0.01d	0.75±0d	0.76±0.02d	0.76±0.02d
			Marselan	0.75±0.01d	0.74±0d	0.74±0d	0.74±0d	0.74±0d	0.74±0d
3	Anthocyanin	Peonidin-3-O-glucoside	Merlot	2.37±0.84f	9.55±0.98e	16.99±1.82d	7.82±0.85e	20.5±6.76bcd	20.5±6.76bcd
			Marselan	5.96±0.18g	1.25±0.82i	3.46±0.77h	5.98±0.07g	6.74±0.65g	6.55±0.72g
	Flavonol	Kaempferol-galactoside	Merlot	0.34±0d	0.35±0.01d	0.35±0.01d	0.38±0.01d	0.43±0.05cd	0.43±0.05cd
			Marselan	0.35±0d	0.35±0d	0.35±0.01d	0.37±0.01c	0.37±0.01c	0.39±0.01c
	Flavonol	Quercetin-rhamnoside	Merlot	0.35±0.01f	0.35±0.01f	0.35±0.01f	0.36±0.01ef	0.39±0.04de	0.39±0.04de
			Marselan	0.35±0cd	0.34±0cd	0.35±0.01cd	0.37±0.01c	0.37±0.01c	0.38±0.01c
	Flavonol	Quercetin-galactoside	Merlot	-	-	-	-	0.08±0.14d	0.08±0.14d
			Marselan	-	-	-	-	-	-
	Flavonol	Quercetin-glucuronide	Merlot	1.25±0.27f	2.17±0.75f	1.76±0.42f	2.72±0.67f	5.32±1.52e	5.32±1.52e
			Marselan	5.18±0.15de	3.43±1.03e	3.91±1.49de	6.65±1.63de	6.42±1.81de	7.76±1.35d
	Flavonol	Syringetin-glucoside	Merlot	0.43±0.11d	0.46±0.1d	0.41±0.06d	0.6±0.06d	0.93±0.39d	0.93±0.39d
			Marselan	0.52±0.04f	0.5±0.1f	0.69±0.24f	1.46±0.34e	1.45±0.39e	1.81±0.27e
	Flavan-3-ol	Epicatechin gallate	Merlot	0.09±0.01d	0.1±0.01d	0.07±0d	0.08±0.01d	0.12±0.01d	0.12±0.01d
			Marselan	-	-	-	-	-	-
	Hydroxybenzoic acid	4-Hydroxybenzoic acid	Merlot	-	0.02±0.04d	-	-	0.05±0.07cd	0.05±0.07cd
			Marselan	-	-	-	0.01±0.02cd	-	0.01±0.02cd
	Hydroxybenzoic acid	Gentisic acid	Merlot	0.14±0.01f	0.14±0.01f	0.15±0.02f	0.17±0ef	0.18±0.04def	0.18±0.04def
			Marselan	0.11±0c	0.11±0c	0.11±0c	0.11±0c	0.11±0c	0.11±0c
	Hydroxybenzoic acid	Vanillic acid	Merlot	0.59±0.02b	0.71±0.03b	0.62±0.03b	0.68±0.03b	0.93±0.27b	0.93±0.27b
			Marselan	0.68±0.01ef	0.57±0.02f	0.61±0.03f	0.63±0.01f	0.65±0.04f	0.7±0.04ef
	Hydroxycinnamic acid	3-Hydroxycinnamic acid	Merlot	0±0.01f	0.46±0.23ef	0.26±0.13f	0.16±0.05f	0.35±0.24f	0.35±0.24f
			Marselan	0.05±0.01f	0.12±0.04ef	0.21±0.14de	0.24±0.07de	0.21±0.05de	0.26±0.04de
Note: "Mean±sd" (n=3) were used to express the concentrations of different phenolic compounds in the Merlot wine. Different lowercase letters represent significant differences in the concentrations of the compounds among different fermentation and bottle storage periods(Duncan, p<0.05).
	category
	Anthocyanin
	Anthocyanin
	Anthocyanin
	Anthocyanin
	Anthocyanin
	Anthocyanin
	Anthocyanin
	Anthocyanin
	Anthocyanin
	Anthocyanin
	Anthocyanin
	Anthocyanin
	Anthocyanin
	Anthocyanin
	Anthocyanin
	vitisinB
	vitisinB
	vitisinA
	vitisinA
	Pinotin
	Pinotin
	Pinotin
	Pinotin
	Pinotin
	vitisinB
	Pinotin
	Pinotin
	Pinotin
	vitisinA
	Pinotin
	F-A
	A-F
	Pinotin
	F-A
	A-v-F
	A-e-F
	F-A
	A-v-F
	A-e-F
	F-A
	A-v-F
	A-e-F
	F-A
	A-e-F
	A-e-F
	Phenolic acid
	Phenolic acid
	Phenolic acid
	Phenolic acid
	Phenolic acid
	Phenolic acid
	Phenolic acid
	Phenolic acid
	Phenolic acid
	Phenolic acid
	Phenolic acid
	Flavanol
	Flavanol
	Flavanol
	Flavanol
	Flavanol
	Flavonol
	Flavonol
	Flavonol
	Flavonol
	Flavonol
	Flavonol
	Flavonol
	Flavonol
	Flavonol
	Flavonol
	Y
	Y
	Y
	Y
	Y
	category
	Anthocyanin
	Anthocyanin
	Anthocyanin
	Anthocyanin
	Anthocyanin
	Anthocyanin
	Anthocyanin
	Anthocyanin
	Anthocyanin
	Anthocyanin
	Anthocyanin
	Anthocyanin
	Anthocyanin
	Anthocyanin
	Anthocyanin
	vitisinB
	vitisinB
	vitisinA
	vitisinA
	Pinotin
	Pinotin
	Pinotin
	Pinotin
	Pinotin
	vitisinB
	Pinotin
	Pinotin
	Pinotin
	vitisinA
	Pinotin
	F-A
	A-F
	Pinotin
	F-A
	A-v-F
	A-e-F
	F-A
	A-v-F
	A-e-F
	F-A
	A-v-F
	A-e-F
	F-A
	A-e-F
	A-e-F
	Phenolic acid
	Phenolic acid
	Phenolic acid
	Phenolic acid
	Phenolic acid
	Phenolic acid
	Phenolic acid
	Phenolic acid
	Phenolic acid
	Phenolic acid
	Phenolic acid
	Flavanol
	Flavanol
	Flavanol
	Flavanol
	Flavanol
	Flavonol
	Flavonol
	Flavonol
	Flavonol
	Flavonol
	Flavonol
	Flavonol
	Flavonol
	Flavonol
	Flavonol
	Y
	Y
	Y
	Y
	Y
	category
	Anthocyanin
	Anthocyanin
	Anthocyanin
	Anthocyanin
	Anthocyanin
	Anthocyanin
	Anthocyanin
	Anthocyanin
	Anthocyanin
	Anthocyanin
	Anthocyanin
	Anthocyanin
	Anthocyanin
	Anthocyanin
	Anthocyanin
	vitisinB
	vitisinB
	vitisinA
	vitisinA
	Pinotin
	Pinotin
	Pinotin
	Pinotin
	Pinotin
	vitisinB
	Pinotin
	Pinotin
	Pinotin
	vitisinA
	Pinotin
	F-A
	A-F
	Pinotin
	F-A
	A-v-F
	A-e-F
	F-A
	A-v-F
	A-e-F
	F-A
	A-v-F
	A-e-F
	F-A
	A-e-F
	A-e-F
	Phenolic acid
	Phenolic acid
	Phenolic acid
	Phenolic acid
	Phenolic acid
	Phenolic acid
	Phenolic acid
	Phenolic acid
	Phenolic acid
	Phenolic acid
	Phenolic acid
	Flavanol
	Flavanol
	Flavanol
	Flavanol
	Flavanol
	Flavonol
	Flavonol
	Flavonol
	Flavonol
	Flavonol
	Flavonol
	Flavonol
	Flavonol
	Flavonol
	Flavonol
	Y
	Y
	Y
	Y
	Y
	category
	Anthocyanin
	Anthocyanin
	Anthocyanin
	Anthocyanin
	Anthocyanin
	Anthocyanin
	Anthocyanin
	Anthocyanin
	Anthocyanin
	Anthocyanin
	Anthocyanin
	Anthocyanin
	Anthocyanin
	Anthocyanin
	Anthocyanin
	vitisinB
	vitisinB
	vitisinA
	vitisinA
	Pinotin
	Pinotin
	Pinotin
	Pinotin
	Pinotin
	vitisinB
	Pinotin
	Pinotin
	Pinotin
	vitisinA
	Pinotin
	F-A
	A-F
	Pinotin
	F-A
	A-v-F
	A-e-F
	F-A
	A-v-F
	A-e-F
	F-A
	A-v-F
	A-e-F
	F-A
	A-e-F
	A-e-F
	Phenolic acid
	Phenolic acid
	Phenolic acid
	Phenolic acid
	Phenolic acid
	Phenolic acid
	Phenolic acid
	Phenolic acid
	Phenolic acid
	Phenolic acid
	Phenolic acid
	Flavanol
	Flavanol
	Flavanol
	Flavanol
	Flavanol
	Flavonol
	Flavonol
	Flavonol
	Flavonol
	Flavonol
	Flavonol
	Flavonol
	Flavonol
	Flavonol
	Flavonol
	Y
	Y
	Y
	Y
	Y
	category
	Anthocyanin
	Anthocyanin
	Anthocyanin
	Anthocyanin
	Anthocyanin
	Anthocyanin
	Anthocyanin
	Anthocyanin
	Anthocyanin
	Anthocyanin
	Anthocyanin
	Anthocyanin
	Anthocyanin
	Anthocyanin
	Anthocyanin
	vitisinB
	vitisinB
	vitisinA
	vitisinA
	Pinotin
	Pinotin
	Pinotin
	Pinotin
	Pinotin
	vitisinB
	Pinotin
	Pinotin
	Pinotin
	vitisinA
	Pinotin
	F-A
	A-F
	Pinotin
	F-A
	A-v-F
	A-e-F
	F-A
	A-v-F
	A-e-F
	F-A
	A-v-F
	A-e-F
	F-A
	A-e-F
	A-e-F
	Phenolic acid
	Phenolic acid
	Phenolic acid
	Phenolic acid
	Phenolic acid
	Phenolic acid
	Phenolic acid
	Phenolic acid
	Phenolic acid
	Phenolic acid
	Phenolic acid
	Flavanol
	Flavanol
	Flavanol
	Flavanol
	Flavanol
	Flavonol
	Flavonol
	Flavonol
	Flavonol
	Flavonol
	Flavonol
	Flavonol
	Flavonol
	Flavonol
	Flavonol
	Y
	Y
	Y
	Y
	Y
	category
	Anthocyanin
	Anthocyanin
	Anthocyanin
	Anthocyanin
	Anthocyanin
	Anthocyanin
	Anthocyanin
	Anthocyanin
	Anthocyanin
	Anthocyanin
	Anthocyanin
	Anthocyanin
	Anthocyanin
	Anthocyanin
	Anthocyanin
	vitisinB
	vitisinB
	vitisinA
	vitisinA
	Pinotin
	Pinotin
	Pinotin
	Pinotin
	Pinotin
	vitisinB
	Pinotin
	Pinotin
	Pinotin
	vitisinA
	Pinotin
	F-A
	A-F
	Pinotin
	F-A
	A-v-F
	A-e-F
	F-A
	A-v-F
	A-e-F
	F-A
	A-v-F
	A-e-F
	F-A
	A-e-F
	A-e-F
	Phenolic acid
	Phenolic acid
	Phenolic acid
	Phenolic acid
	Phenolic acid
	Phenolic acid
	Phenolic acid
	Phenolic acid
	Phenolic acid
	Phenolic acid
	Phenolic acid
	Flavanol
	Flavanol
	Flavanol
	Flavanol
	Flavanol
	Flavonol
	Flavonol
	Flavonol
	Flavonol
	Flavonol
	Flavonol
	Flavonol
	Flavonol
	Flavonol
	Flavonol
	Y
	Y
	Y
	Y
	Y
	category
	Anthocyanin
	Anthocyanin
	Anthocyanin
	Anthocyanin
	Anthocyanin
	Anthocyanin
	Anthocyanin
	Anthocyanin
	Anthocyanin
	Anthocyanin
	Anthocyanin
	Anthocyanin
	Anthocyanin
	Anthocyanin
	Anthocyanin
	vitisinB
	vitisinB
	vitisinA
	vitisinA
	Pinotin
	Pinotin
	Pinotin
	Pinotin
	Pinotin
	vitisinB
	Pinotin
	Pinotin
	Pinotin
	vitisinA
	Pinotin
	F-A
	A-F
	Pinotin
	F-A
	A-v-F
	A-e-F
	F-A
	A-v-F
	A-e-F
	F-A
	A-v-F
	A-e-F
	F-A
	A-e-F
	A-e-F
	Phenolic acid
	Phenolic acid
	Phenolic acid
	Phenolic acid
	Phenolic acid
	Phenolic acid
	Phenolic acid
	Phenolic acid
	Phenolic acid
	Phenolic acid
	Phenolic acid
	Flavanol
	Flavanol
	Flavanol
	Flavanol
	Flavanol
	Flavonol
	Flavonol
	Flavonol
	Flavonol
	Flavonol
	Flavonol
	Flavonol
	Flavonol
	Flavonol
	Flavonol
	Y
	Y
	Y
	Y
	Y
	category
	Anthocyanin
	Anthocyanin
	Anthocyanin
	Anthocyanin
	Anthocyanin
	Anthocyanin
	Anthocyanin
	Anthocyanin
	Anthocyanin
	Anthocyanin
	Anthocyanin
	Anthocyanin
	Anthocyanin
	Anthocyanin
	Anthocyanin
	vitisinB
	vitisinB
	vitisinA
	vitisinA
	Pinotin
	Pinotin
	Pinotin
	Pinotin
	Pinotin
	vitisinB
	Pinotin
	Pinotin
	Pinotin
	vitisinA
	Pinotin
	F-A
	A-F
	Pinotin
	F-A
	A-v-F
	A-e-F
	F-A
	A-v-F
	A-e-F
	F-A
	A-v-F
	A-e-F
	F-A
	A-e-F
	A-e-F
	Phenolic acid
	Phenolic acid
	Phenolic acid
	Phenolic acid
	Phenolic acid
	Phenolic acid
	Phenolic acid
	Phenolic acid
	Phenolic acid
	Phenolic acid
	Phenolic acid
	Flavanol
	Flavanol
	Flavanol
	Flavanol
	Flavanol
	Flavonol
	Flavonol
	Flavonol
	Flavonol
	Flavonol
	Flavonol
	Flavonol
	Flavonol
	Flavonol
	Flavonol
	Y
	Y
	Y
	Y
	Y
	category
	Anthocyanin
	Anthocyanin
	Anthocyanin
	Anthocyanin
	Anthocyanin
	Anthocyanin
	Anthocyanin
	Anthocyanin
	Anthocyanin
	Anthocyanin
	Anthocyanin
	Anthocyanin
	Anthocyanin
	Anthocyanin
	Anthocyanin
	vitisinB
	vitisinB
	vitisinA
	vitisinA
	Pinotin
	Pinotin
	Pinotin
	Pinotin
	Pinotin
	vitisinB
	Pinotin
	Pinotin
	Pinotin
	vitisinA
	Pinotin
	F-A
	A-F
	Pinotin
	F-A
	A-v-F
	A-e-F
	F-A
	A-v-F
	A-e-F
	F-A
	A-v-F
	A-e-F
	F-A
	A-e-F
	A-e-F
	Phenolic acid
	Phenolic acid
	Phenolic acid
	Phenolic acid
	Phenolic acid
	Phenolic acid
	Phenolic acid
	Phenolic acid
	Phenolic acid
	Phenolic acid
	Phenolic acid
	Flavanol
	Flavanol
	Flavanol
	Flavanol
	Flavanol
	Flavonol
	Flavonol
	Flavonol
	Flavonol
	Flavonol
	Flavonol
	Flavonol
	Flavonol
	Flavonol
	Flavonol
	Y
	Y
	Y
	Y
	Y
	category
	Anthocyanin
	Anthocyanin
	Anthocyanin
	Anthocyanin
	Anthocyanin
	Anthocyanin
	Anthocyanin
	Anthocyanin
	Anthocyanin
	Anthocyanin
	Anthocyanin
	Anthocyanin
	Anthocyanin
	Anthocyanin
	Anthocyanin
	vitisinB
	vitisinB
	vitisinA
	vitisinA
	Pinotin
	Pinotin
	Pinotin
	Pinotin
	Pinotin
	vitisinB
	Pinotin
	Pinotin
	Pinotin
	vitisinA
	Pinotin
	F-A
	A-F
	Pinotin
	F-A
	A-v-F
	A-e-F
	F-A
	A-v-F
	A-e-F
	F-A
	A-v-F
	A-e-F
	F-A
	A-e-F
	A-e-F
	Phenolic acid
	Phenolic acid
	Phenolic acid
	Phenolic acid
	Phenolic acid
	Phenolic acid
	Phenolic acid
	Phenolic acid
	Phenolic acid
	Phenolic acid
	Phenolic acid
	Flavanol
	Flavanol
	Flavanol
	Flavanol
	Flavanol
	Flavonol
	Flavonol
	Flavonol
	Flavonol
	Flavonol
	Flavonol
	Flavonol
	Flavonol
	Flavonol
	Flavonol
	Y
	Y
	Y
	Y
	Y
	category
	Anthocyanin
	Anthocyanin
	Anthocyanin
	Anthocyanin
	Anthocyanin
	Anthocyanin
	Anthocyanin
	Anthocyanin
	Anthocyanin
	Anthocyanin
	Anthocyanin
	Anthocyanin
	Anthocyanin
	Anthocyanin
	Anthocyanin
	vitisinB
	vitisinB
	vitisinA
	vitisinA
	Pinotin
	Pinotin
	Pinotin
	Pinotin
	Pinotin
	vitisinB
	Pinotin
	Pinotin
	Pinotin
	vitisinA
	Pinotin
	F-A
	A-F
	Pinotin
	F-A
	A-v-F
	A-e-F
	F-A
	A-v-F
	A-e-F
	F-A
	A-v-F
	A-e-F
	F-A
	A-e-F
	A-e-F
	Phenolic acid
	Phenolic acid
	Phenolic acid
	Phenolic acid
	Phenolic acid
	Phenolic acid
	Phenolic acid
	Phenolic acid
	Phenolic acid
	Phenolic acid
	Phenolic acid
	Flavanol
	Flavanol
	Flavanol
	Flavanol
	Flavanol
	Flavonol
	Flavonol
	Flavonol
	Flavonol
	Flavonol
	Flavonol
	Flavonol
	Flavonol
	Flavonol
	Flavonol
	Y
	Y
	Y
	Y
	Y
	category
	Anthocyanin
	Anthocyanin
	Anthocyanin
	Anthocyanin
	Anthocyanin
	Anthocyanin
	Anthocyanin
	Anthocyanin
	Anthocyanin
	Anthocyanin
	Anthocyanin
	Anthocyanin
	Anthocyanin
	Anthocyanin
	Anthocyanin
	vitisinB
	vitisinB
	vitisinA
	vitisinA
	Pinotin
	Pinotin
	Pinotin
	Pinotin
	Pinotin
	vitisinB
	Pinotin
	Pinotin
	Pinotin
	vitisinA
	Pinotin
	F-A
	A-F
	Pinotin
	F-A
	A-v-F
	A-e-F
	F-A
	A-v-F
	A-e-F
	F-A
	A-v-F
	A-e-F
	F-A
	A-e-F
	A-e-F
	Phenolic acid
	Phenolic acid
	Phenolic acid
	Phenolic acid
	Phenolic acid
	Phenolic acid
	Phenolic acid
	Phenolic acid
	Phenolic acid
	Phenolic acid
	Phenolic acid
	Flavanol
	Flavanol
	Flavanol
	Flavanol
	Flavanol
	Flavonol
	Flavonol
	Flavonol
	Flavonol
	Flavonol
	Flavonol
	Flavonol
	Flavonol
	Flavonol
	Flavonol
	Y
	Y
	Y
	Y
	Y
	category
	Anthocyanin
	Anthocyanin
	Anthocyanin
	Anthocyanin
	Anthocyanin
	Anthocyanin
	Anthocyanin
	Anthocyanin
	Anthocyanin
	Anthocyanin
	Anthocyanin
	Anthocyanin
	Anthocyanin
	Anthocyanin
	Anthocyanin
	vitisinB
	vitisinB
	vitisinA
	vitisinA
	Pinotin
	Pinotin
	Pinotin
	Pinotin
	Pinotin
	vitisinB
	Pinotin
	Pinotin
	Pinotin
	vitisinA
	Pinotin
	F-A
	A-F
	Pinotin
	F-A
	A-v-F
	A-e-F
	F-A
	A-v-F
	A-e-F
	F-A
	A-v-F
	A-e-F
	F-A
	A-e-F
	A-e-F
	Phenolic acid
	Phenolic acid
	Phenolic acid
	Phenolic acid
	Phenolic acid
	Phenolic acid
	Phenolic acid
	Phenolic acid
	Phenolic acid
	Phenolic acid
	Phenolic acid
	Flavanol
	Flavanol
	Flavanol
	Flavanol
	Flavanol
	Flavonol
	Flavonol
	Flavonol
	Flavonol
	Flavonol
	Flavonol
	Flavonol
	Flavonol
	Flavonol
	Flavonol
	Y
	Y
	Y
	Y
	Y
	category
	Anthocyanin
	Anthocyanin
	Anthocyanin
	Anthocyanin
	Anthocyanin
	Anthocyanin
	Anthocyanin
	Anthocyanin
	Anthocyanin
	Anthocyanin
	Anthocyanin
	Anthocyanin
	Anthocyanin
	Anthocyanin
	Anthocyanin
	vitisinB
	vitisinB
	vitisinA
	vitisinA
	Pinotin
	Pinotin
	Pinotin
	Pinotin
	Pinotin
	vitisinB
	Pinotin
	Pinotin
	Pinotin
	vitisinA
	Pinotin
	F-A
	A-F
	Pinotin
	F-A
	A-v-F
	A-e-F
	F-A
	A-v-F
	A-e-F
	F-A
	A-v-F
	A-e-F
	F-A
	A-e-F
	A-e-F
	Phenolic acid
	Phenolic acid
	Phenolic acid
	Phenolic acid
	Phenolic acid
	Phenolic acid
	Phenolic acid
	Phenolic acid
	Phenolic acid
	Phenolic acid
	Phenolic acid
	Flavanol
	Flavanol
	Flavanol
	Flavanol
	Flavanol
	Flavonol
	Flavonol
	Flavonol
	Flavonol
	Flavonol
	Flavonol
	Flavonol
	Flavonol
	Flavonol
	Flavonol
	Y
	Y
	Y
	Y
	Y
	category
	Anthocyanin
	Anthocyanin
	Anthocyanin
	Anthocyanin
	Anthocyanin
	Anthocyanin
	Anthocyanin
	Anthocyanin
	Anthocyanin
	Anthocyanin
	Anthocyanin
	Anthocyanin
	Anthocyanin
	Anthocyanin
	Anthocyanin
	vitisinB
	vitisinB
	vitisinA
	vitisinA
	Pinotin
	Pinotin
	Pinotin
	Pinotin
	Pinotin
	vitisinB
	Pinotin
	Pinotin
	Pinotin
	vitisinA
	Pinotin
	F-A
	A-F
	Pinotin
	F-A
	A-v-F
	A-e-F
	F-A
	A-v-F
	A-e-F
	F-A
	A-v-F
	A-e-F
	F-A
	A-e-F
	A-e-F
	Phenolic acid
	Phenolic acid
	Phenolic acid
	Phenolic acid
	Phenolic acid
	Phenolic acid
	Phenolic acid
	Phenolic acid
	Phenolic acid
	Phenolic acid
	Phenolic acid
	Flavanol
	Flavanol
	Flavanol
	Flavanol
	Flavanol
	Flavonol
	Flavonol
	Flavonol
	Flavonol
	Flavonol
	Flavonol
	Flavonol
	Flavonol
	Flavonol
	Flavonol
	Y
	Y
	Y
	Y
	Y
	category
	Anthocyanin
	Anthocyanin
	Anthocyanin
	Anthocyanin
	Anthocyanin
	Anthocyanin
	Anthocyanin
	Anthocyanin
	Anthocyanin
	Anthocyanin
	Anthocyanin
	Anthocyanin
	Anthocyanin
	Anthocyanin
	Anthocyanin
	vitisinB
	vitisinB
	vitisinA
	vitisinA
	Pinotin
	Pinotin
	Pinotin
	Pinotin
	Pinotin
	vitisinB
	Pinotin
	Pinotin
	Pinotin
	vitisinA
	Pinotin
	F-A
	A-F
	Pinotin
	F-A
	A-v-F
	A-e-F
	F-A
	A-v-F
	A-e-F
	F-A
	A-v-F
	A-e-F
	F-A
	A-e-F
	A-e-F
	Phenolic acid
	Phenolic acid
	Phenolic acid
	Phenolic acid
	Phenolic acid
	Phenolic acid
	Phenolic acid
	Phenolic acid
	Phenolic acid
	Phenolic acid
	Phenolic acid
	Flavanol
	Flavanol
	Flavanol
	Flavanol
	Flavanol
	Flavonol
	Flavonol
	Flavonol
	Flavonol
	Flavonol
	Flavonol
	Flavonol
	Flavonol
	Flavonol
	Flavonol
	Y
	Y
	Y
	Y
	Y
	category
	Anthocyanin
	Anthocyanin
	Anthocyanin
	Anthocyanin
	Anthocyanin
	Anthocyanin
	Anthocyanin
	Anthocyanin
	Anthocyanin
	Anthocyanin
	Anthocyanin
	Anthocyanin
	Anthocyanin
	Anthocyanin
	Anthocyanin
	vitisinB
	vitisinB
	vitisinA
	vitisinA
	Pinotin
	Pinotin
	Pinotin
	Pinotin
	Pinotin
	vitisinB
	Pinotin
	Pinotin
	Pinotin
	vitisinA
	Pinotin
	F-A
	A-F
	Pinotin
	F-A
	A-v-F
	A-e-F
	F-A
	A-v-F
	A-e-F
	F-A
	A-v-F
	A-e-F
	F-A
	A-e-F
	A-e-F
	Phenolic acid
	Phenolic acid
	Phenolic acid
	Phenolic acid
	Phenolic acid
	Phenolic acid
	Phenolic acid
	Phenolic acid
	Phenolic acid
	Phenolic acid
	Phenolic acid
	Flavanol
	Flavanol
	Flavanol
	Flavanol
	Flavanol
	Flavonol
	Flavonol
	Flavonol
	Flavonol
	Flavonol
	Flavonol
	Flavonol
	Flavonol
	Flavonol
	Flavonol
	Y
	Y
	Y
	Y
	Y
	category
	Anthocyanin
	Anthocyanin
	Anthocyanin
	Anthocyanin
	Anthocyanin
	Anthocyanin
	Anthocyanin
	Anthocyanin
	Anthocyanin
	Anthocyanin
	Anthocyanin
	Anthocyanin
	Anthocyanin
	Anthocyanin
	Anthocyanin
	vitisinB
	vitisinB
	vitisinA
	vitisinA
	Pinotin
	Pinotin
	Pinotin
	Pinotin
	Pinotin
	vitisinB
	Pinotin
	Pinotin
	Pinotin
	vitisinA
	Pinotin
	F-A
	A-F
	Pinotin
	F-A
	A-v-F
	A-e-F
	F-A
	A-v-F
	A-e-F
	F-A
	A-v-F
	A-e-F
	F-A
	A-e-F
	A-e-F
	Phenolic acid
	Phenolic acid
	Phenolic acid
	Phenolic acid
	Phenolic acid
	Phenolic acid
	Phenolic acid
	Phenolic acid
	Phenolic acid
	Phenolic acid
	Phenolic acid
	Flavanol
	Flavanol
	Flavanol
	Flavanol
	Flavanol
	Flavonol
	Flavonol
	Flavonol
	Flavonol
	Flavonol
	Flavonol
	Flavonol
	Flavonol
	Flavonol
	Flavonol
	Y
	Y
	Y
	Y
	Y
	category
	Anthocyanin
	Anthocyanin
	Anthocyanin
	Anthocyanin
	Anthocyanin
	Anthocyanin
	Anthocyanin
	Anthocyanin
	Anthocyanin
	Anthocyanin
	Anthocyanin
	Anthocyanin
	Anthocyanin
	Anthocyanin
	Anthocyanin
	vitisinB
	vitisinB
	vitisinA
	vitisinA
	Pinotin
	Pinotin
	Pinotin
	Pinotin
	Pinotin
	vitisinB
	Pinotin
	Pinotin
	Pinotin
	vitisinA
	Pinotin
	F-A
	A-F
	Pinotin
	F-A
	A-v-F
	A-e-F
	F-A
	A-v-F
	A-e-F
	F-A
	A-v-F
	A-e-F
	F-A
	A-e-F
	A-e-F
	Phenolic acid
	Phenolic acid
	Phenolic acid
	Phenolic acid
	Phenolic acid
	Phenolic acid
	Phenolic acid
	Phenolic acid
	Phenolic acid
	Phenolic acid
	Phenolic acid
	Flavanol
	Flavanol
	Flavanol
	Flavanol
	Flavanol
	Flavonol
	Flavonol
	Flavonol
	Flavonol
	Flavonol
	Flavonol
	Flavonol
	Flavonol
	Flavonol
	Flavonol
	Y
	Y
	Y
	Y
	Y
	category
	Anthocyanin
	Anthocyanin
	Anthocyanin
	Anthocyanin
	Anthocyanin
	Anthocyanin
	Anthocyanin
	Anthocyanin
	Anthocyanin
	Anthocyanin
	Anthocyanin
	Anthocyanin
	Anthocyanin
	Anthocyanin
	Anthocyanin
	vitisinB
	vitisinB
	vitisinA
	vitisinA
	Pinotin
	Pinotin
	Pinotin
	Pinotin
	Pinotin
	vitisinB
	Pinotin
	Pinotin
	Pinotin
	vitisinA
	Pinotin
	F-A
	A-F
	Pinotin
	F-A
	A-v-F
	A-e-F
	F-A
	A-v-F
	A-e-F
	F-A
	A-v-F
	A-e-F
	F-A
	A-e-F
	A-e-F
	Phenolic acid
	Phenolic acid
	Phenolic acid
	Phenolic acid
	Phenolic acid
	Phenolic acid
	Phenolic acid
	Phenolic acid
	Phenolic acid
	Phenolic acid
	Phenolic acid
	Flavanol
	Flavanol
	Flavanol
	Flavanol
	Flavanol
	Flavonol
	Flavonol
	Flavonol
	Flavonol
	Flavonol
	Flavonol
	Flavonol
	Flavonol
	Flavonol
	Flavonol
	Y
	Y
	Y
	Y
	Y
	category
	Anthocyanin
	Anthocyanin
	Anthocyanin
	Anthocyanin
	Anthocyanin
	Anthocyanin
	Anthocyanin
	Anthocyanin
	Anthocyanin
	Anthocyanin
	Anthocyanin
	Anthocyanin
	Anthocyanin
	Anthocyanin
	Anthocyanin
	vitisinB
	vitisinB
	vitisinA
	vitisinA
	Pinotin
	Pinotin
	Pinotin
	Pinotin
	Pinotin
	vitisinB
	Pinotin
	Pinotin
	Pinotin
	vitisinA
	Pinotin
	F-A
	A-F
	Pinotin
	F-A
	A-v-F
	A-e-F
	F-A
	A-v-F
	A-e-F
	F-A
	A-v-F
	A-e-F
	F-A
	A-e-F
	A-e-F
	Phenolic acid
	Phenolic acid
	Phenolic acid
	Phenolic acid
	Phenolic acid
	Phenolic acid
	Phenolic acid
	Phenolic acid
	Phenolic acid
	Phenolic acid
	Phenolic acid
	Flavanol
	Flavanol
	Flavanol
	Flavanol
	Flavanol
	Flavonol
	Flavonol
	Flavonol
	Flavonol
	Flavonol
	Flavonol
	Flavonol
	Flavonol
	Flavonol
	Flavonol
	Y
	Y
	Y
	Y
	Y
	category
	Anthocyanin
	Anthocyanin
	Anthocyanin
	Anthocyanin
	Anthocyanin
	Anthocyanin
	Anthocyanin
	Anthocyanin
	Anthocyanin
	Anthocyanin
	Anthocyanin
	Anthocyanin
	Anthocyanin
	Anthocyanin
	Anthocyanin
	vitisinB
	vitisinB
	vitisinA
	vitisinA
	Pinotin
	Pinotin
	Pinotin
	Pinotin
	Pinotin
	vitisinB
	Pinotin
	Pinotin
	Pinotin
	vitisinA
	Pinotin
	F-A
	A-F
	Pinotin
	F-A
	A-v-F
	A-e-F
	F-A
	A-v-F
	A-e-F
	F-A
	A-v-F
	A-e-F
	F-A
	A-e-F
	A-e-F
	Phenolic acid
	Phenolic acid
	Phenolic acid
	Phenolic acid
	Phenolic acid
	Phenolic acid
	Phenolic acid
	Phenolic acid
	Phenolic acid
	Phenolic acid
	Phenolic acid
	Flavanol
	Flavanol
	Flavanol
	Flavanol
	Flavanol
	Flavonol
	Flavonol
	Flavonol
	Flavonol
	Flavonol
	Flavonol
	Flavonol
	Flavonol
	Flavonol
	Flavonol
	Y
	Y
	Y
	Y
	Y
	category
	Anthocyanin
	Anthocyanin
	Anthocyanin
	Anthocyanin
	Anthocyanin
	Anthocyanin
	Anthocyanin
	Anthocyanin
	Anthocyanin
	Anthocyanin
	Anthocyanin
	Anthocyanin
	Anthocyanin
	Anthocyanin
	Anthocyanin
	vitisinB
	vitisinB
	vitisinA
	vitisinA
	Pinotin
	Pinotin
	Pinotin
	Pinotin
	Pinotin
	vitisinB
	Pinotin
	Pinotin
	Pinotin
	vitisinA
	Pinotin
	F-A
	A-F
	Pinotin
	F-A
	A-v-F
	A-e-F
	F-A
	A-v-F
	A-e-F
	F-A
	A-v-F
	A-e-F
	F-A
	A-e-F
	A-e-F
	Phenolic acid
	Phenolic acid
	Phenolic acid
	Phenolic acid
	Phenolic acid
	Phenolic acid
	Phenolic acid
	Phenolic acid
	Phenolic acid
	Phenolic acid
	Phenolic acid
	Flavanol
	Flavanol
	Flavanol
	Flavanol
	Flavanol
	Flavonol
	Flavonol
	Flavonol
	Flavonol
	Flavonol
	Flavonol
	Flavonol
	Flavonol
	Flavonol
	Flavonol
	Y
	Y
	Y
	Y
	Y
	category
	Anthocyanin
	Anthocyanin
	Anthocyanin
	Anthocyanin
	Anthocyanin
	Anthocyanin
	Anthocyanin
	Anthocyanin
	Anthocyanin
	Anthocyanin
	Anthocyanin
	Anthocyanin
	Anthocyanin
	Anthocyanin
	Anthocyanin
	vitisinB
	vitisinB
	vitisinA
	vitisinA
	Pinotin
	Pinotin
	Pinotin
	Pinotin
	Pinotin
	vitisinB
	Pinotin
	Pinotin
	Pinotin
	vitisinA
	Pinotin
	F-A
	A-F
	Pinotin
	F-A
	A-v-F
	A-e-F
	F-A
	A-v-F
	A-e-F
	F-A
	A-v-F
	A-e-F
	F-A
	A-e-F
	A-e-F
	Phenolic acid
	Phenolic acid
	Phenolic acid
	Phenolic acid
	Phenolic acid
	Phenolic acid
	Phenolic acid
	Phenolic acid
	Phenolic acid
	Phenolic acid
	Phenolic acid
	Flavanol
	Flavanol
	Flavanol
	Flavanol
	Flavanol
	Flavonol
	Flavonol
	Flavonol
	Flavonol
	Flavonol
	Flavonol
	Flavonol
	Flavonol
	Flavonol
	Flavonol
	Y
	Y
	Y
	Y
	Y
	category
	Anthocyanin
	Anthocyanin
	Anthocyanin
	Anthocyanin
	Anthocyanin
	Anthocyanin
	Anthocyanin
	Anthocyanin
	Anthocyanin
	Anthocyanin
	Anthocyanin
	Anthocyanin
	Anthocyanin
	Anthocyanin
	Anthocyanin
	vitisinB
	vitisinB
	vitisinA
	vitisinA
	Pinotin
	Pinotin
	Pinotin
	Pinotin
	Pinotin
	vitisinB
	Pinotin
	Pinotin
	Pinotin
	vitisinA
	Pinotin
	F-A
	A-F
	Pinotin
	F-A
	A-v-F
	A-e-F
	F-A
	A-v-F
	A-e-F
	F-A
	A-v-F
	A-e-F
	F-A
	A-e-F
	A-e-F
	Phenolic acid
	Phenolic acid
	Phenolic acid
	Phenolic acid
	Phenolic acid
	Phenolic acid
	Phenolic acid
	Phenolic acid
	Phenolic acid
	Phenolic acid
	Phenolic acid
	Flavanol
	Flavanol
	Flavanol
	Flavanol
	Flavanol
	Flavonol
	Flavonol
	Flavonol
	Flavonol
	Flavonol
	Flavonol
	Flavonol
	Flavonol
	Flavonol
	Flavonol
	Y
	Y
	Y
	Y
	Y
	category
	Anthocyanin
	Anthocyanin
	Anthocyanin
	Anthocyanin
	Anthocyanin
	Anthocyanin
	Anthocyanin
	Anthocyanin
	Anthocyanin
	Anthocyanin
	Anthocyanin
	Anthocyanin
	Anthocyanin
	Anthocyanin
	Anthocyanin
	vitisinB
	vitisinB
	vitisinA
	vitisinA
	Pinotin
	Pinotin
	Pinotin
	Pinotin
	Pinotin
	vitisinB
	Pinotin
	Pinotin
	Pinotin
	vitisinA
	Pinotin
	F-A
	A-F
	Pinotin
[truncated: 2,892 more rows]

## Sheet: Table S5
Table S5. The concentration of phenolic compounds in Marselan wine during the process of fermentation and bottle storage(mg/L).
Cluster	Category	Polyphenols	Varieties	BAF	SGto1	EAF	BMLF	EMLF	3M	6M	9M	12M
1	Pinotin	Malvidin-3-O-glucoside-4-vinylphenol	Merlot	-	0.75±0.12g	0.8±0.09g	1.24±0.12f	2.18±0.06d	2.7±0.09b	2.38±0.09c	2.03±0.04e	2.97±0.05a
			Marselan	-	0.93±0.09d	1.13±0.05c	1.14±0.04c	1.17±0.1c	1.16±0.05c	1.41±0.01b	0.95±0.02d	1.67±0.06a
	Pinotin	Malvidin-3-O-acetylglucoside-4-vinylphenol	Merlot	-	0.28±0.05f	0.3±0.03f	0.47±0.06e	0.89±0.02b	0.98±0.03a	0.82±0.05c	0.67±0.01d	0.94±0.03ab
			Marselan	-	0.32±0.06d	0.41±0c	0.41±0.02c	0.4±0.05c	0.41±0.01c	0.5±0.01b	0.29±0.01d	0.57±0.03a
	Pinotin	Malvidin-3-O-glucoside-pyrano-vinylguaiacol	Merlot	-	-	-	-	-	-	-	-	-
			Marselan	-	-	-	-	-	0.24±0.01a	0.22±0.01b	0.23±0.01b	0.21±0.01c
	Pinotin	Malvidin-3-O-acetylglucoside-4-vinylcatechol	Merlot	-	-	-	-	-	-	-	-	0.01±0a
			Marselan	-	-	-	-	-	-	-	-	0.01±0a
	Pinotin	Malvidin-3-O-acetylglucoside-4-vinylguaiacol	Merlot	-	-	-	-	-	0.04±0a	0.03±0b	0.02±0c	0.04±0.01a
			Marselan	-	0.02±0.02de	0.03±0bc	0.03±0.01cd	0.02±0.01e	0.04±0b	0.05±0a	0.02±0de	0.06±0.01a
	Pinotin	Malvidin-3-O-coumaroylglucoside-4-vinylphenol	Merlot	-	0.13±0.04f	0.13±0.03f	0.25±0.03e	0.54±0.02bc	0.58±0.04ab	0.5±0.05c	0.37±0.03d	0.6±0.05a
			Marselan	-	0.2±0.03d	0.26±0c	0.25±0.02c	0.2±0.02d	0.26±0.01c	0.31±0.02b	0.18±0.01d	0.42±0.02a
	Pinotin	Malvidin-3-O-coumaroylglucoside-4-vinylguaiacol	Merlot	-	-	-	-	-	0.01±0b	-	-	0.01±0a
			Marselan	-	-	-	-	-	0.02±0c	0.02±0b	-	0.05±0a
	A-F	Malvidin-3-O-glucoside-(epi)catechin	Merlot	-	-	-	-	-	0.15±0d	0.17±0c	0.21±0b	0.24±0a
			Marselan	-	-	-	-	-	0.28±0c	0.33±0.01b	0.25±0.01d	0.39±0.01a
	F-A	(Epi)gallocatechin-malvidin-3-O-glucoside	Merlot	-	-	-	-	-	0.1±0c	0.11±0b	-	0.15±0a
			Marselan	-	-	-	-	-	0.23±0.01c	0.44±0.02b	0.14±0.01d	0.55±0.02a
	F-A	Di(epi)catechin-malvidin-3-O-glucoside	Merlot	-	-	-	-	-	-	-	-	-
			Marselan	-	-	-	-	-	0.06±0.01b	-	0.1±0a	-
	A-v-F	Malvidin-3-O-coumaroylglucoside-4-vinyl(epi)catechin	Merlot	-	-	-	-	-	0.01±0c	0.01±0d	0.04±0a	0.02±0b
			Marselan	-	-	-	-	-	0.07±0a	0.03±0d	0.06±0b	0.05±0c
	A-e-F	Malvidin-3-O-glucoside-ethyl-di(epi)catechin	Merlot	-	0.05±0.04ef	0.06±0.02e	0.13±0.03d	0.03±0.02fg	0.89±0.03a	0.69±0.03b	0.69±0.01b	0.45±0.02c
			Marselan	-	0.02±0.02gh	0.07±0.01f	0.25±0.03e	0.05±0.02fg	2.16±0.02a	1.06±0.03c	1.83±0.05b	0.73±0.01d
2	A-e-F	Malvidin-3-O-glucoside-ethyl-(epi)catechin	Merlot	-	1.5±0.32c	1.81±0.24bc	2.63±0.43a	2.42±0.36a	1.9±0.06b	1.08±0.04d	2.52±0.06a	0.42±0.01e
			Marselan	-	1.64±0.31e	2.44±0.12d	4.4±0.51b	2.97±0.35c	9.33±0.23a	1.72±0.01e	9.32±0.07a	0.61±0.05f
3	Anthocyanin	Cyanidin-3-O-glucoside	Merlot	3.97±1.71a	2.72±1.29bcd	2.87±0.54abcd	3.3±0.22abc	4.07±0.21a	3.35±0.08abc	3.23±0.13abc	0.85±0.02ef	2.36±0.15cd
			Marselan	0.33±0.1h	3.59±0.21d	4.1±0.14b	4.56±0.16a	3.89±0.18c	2.3±0.08f	3.56±0.05d	0.41±0.06h	2.53±0.2e
	Anthocyanin	Peonidin-3-O-glucoside	Merlot	20.5±6.76bcd	18.83±8.09cd	19.92±3.62bcd	22.15±1.91abcd	24.78±1.11abc	26.96±0.95a	25.17±0.18ab	10.66±0.26e	18.26±0.76d
			Marselan	6.55±0.72g	14.61±0.43de	16.05±0.4c	17.03±0.62b	15±0.72d	13.89±0.34ef	18.35±0.38a	3.82±0.21h	13.63±0.15f
	Acetylated Anthocyanin	Cyanidin-3-O-acetylglucoside	Merlot	0.37±0.19e	1.63±0.79c	1.74±0.36bc	1.91±0.19bc	2.46±0.19a	2.14±0.06ab	1.86±0.02bc	0.3±0.02e	1.09±0.05d
			Marselan	0.03±0.02h	1.35±0.07c	1.53±0.04b	1.67±0.08a	1.57±0.09b	0.42±0.03f	1.01±0.04d	-	0.51±0.05e
	Acetylated Anthocyanin	Peonidin-3-O-acetylglucoside	Merlot	4.38±1.67e	10.75±4.62c	11.56±1.97bc	12.78±0.31abc	13.81±0.93ab	14.56±0.31a	12.77±0.04abc	4.4±0.05e	8.2±0.18d
			Marselan	2.03±0.19e	6.43±0.24b	7.01±0.19a	7.16±0.42a	6.38±0.26b	4.64±0.15c	6.86±0.18a	0.74±0.01g	4.18±0.13d
	Acetylated Anthocyanin	Delphinidin-3-O-acetylglucoside	Merlot	0.02±0.02c	2.73±1.54b	3.04±0.73b	3.11±0.58b	4.49±0.35a	5.18±0.13a	4.6±0.04a	0.84±0.05c	2.91±0.08b
			Marselan	-	4.85±0.3b	5.4±0.17a	5.56±0.4a	4.55±0.23b	3.05±0.44d	4.77±0.37b	0.63±0.14e	3.53±0.19c
	Acetylated Anthocyanin	Petunidin-3-O-acetylglucoside	Merlot	0.46±0.22c	4.79±2.6b	5.58±1.22b	5.89±0.32b	8.18±0.54a	8.83±0.2a	7.64±0.06a	1.64±0.14c	4.88±0.23b
			Marselan	-	9.07±0.45c	10.21±0.45b	10.86±0.52a	9.38±0.53c	6±0.11e	10.27±0.13b	1.23±0.02f	6.58±0.22d
	Acetylated Anthocyanin	Malvidin-3-O-acetylglucoside	Merlot	12.91±4.68de	33.92±14.86c	36.71±6.51c	40.72±3.73bc	48.02±3.76ab	54.82±0.63a	47.98±0.8ab	17.14±0.46d	31.94±0.08c
			Marselan	12.05±1.35f	48.79±2.36d	52.64±1.13c	55.57±1.85b	48.47±1.17d	46.82±1.21d	67.05±1.27a	11.66±0.21f	43.05±0.56e
	Coumaroylated Anthocyanin	Cyanidin-3-O-coumarylglucoside	Merlot	0.05±0.04e	1.43±0.57bc	1.49±0.3b	1.37±0.15bc	1.99±0.11a	1.33±0.03bc	1.13±0.01c	0.01±0.01e	0.55±0.03d
			Marselan	0	0.99±0.05b	1.09±0.03a	1.04±0.17ab	0.74±0.04c	0.1±0.06e	0.4±0.02d	-	0.11±0.03e
	Coumaroylated Anthocyanin	Peonidin-3-O-coumarylglucoside	Merlot	1.11±0.47d	10.36±3.32ab	10.75±1.7ab	10.61±0.51ab	12.16±1.52a	11.11±0.54ab	9.05±0.38b	2.05±0.13d	5.14±0.13c
			Marselan	0.91±0.1g	5.72±0.19c	6.46±0.28a	6.11±0.4b	4.31±0.21d	2.61±0.09e	4.05±0.16d	0.06±0.03h	2.37±0.11e
	Coumaroylated Anthocyanin	Delphinidin-3-O-coumarylglucoside	Merlot	-	0.96±0.46cd	1.06±0.22c	0.93±0.09cd	1.67±0.05a	1.72±0.01a	1.31±0.05b	-	0.71±0.03d
			Marselan	-	2.06±0.17a	2.19±0.01a	2.15±0.22a	1.3±0.06c	1.03±0.04d	1.57±0.05b	0.12±0.04e	1.08±0.04d
	Coumaroylated Anthocyanin	Petunidin-3-O-coumarylglucoside	Merlot	-	1.86±0.71c	1.98±0.34bc	1.98±0.11bc	2.93±0.06a	2.29±0.06b	1.93±0.07bc	0.06±0.03e	0.99±0.05d
			Marselan	-	4.09±0.24b	4.36±0.08a	4.43±0.37a	2.78±0.22c	1.74±0.04d	2.91±0.09c	0.08±0.07f	1.8±0.13d
	Coumaroylated Anthocyanin	Malvidin-3-O-coumarylglucoside	Merlot	2.34±0.94d	17.38±7.27b	18.54±3.21ab	18.66±1.15ab	22.56±1.18a	22.03±0.35a	18.46±0.72ab	4.32±0.13d	11.36±0.17c
			Marselan	4.39±0.57gh	32.19±1.61a	32.73±0.97a	30.34±1.58b	21.87±0.77d	19.12±0.57e	28.91±0.56c	3.09±0.12h	18.32±0.5e
	Flavonol	Kaempferol-glucoside	Merlot	0.62±0.13cd	1.08±0.23b	1.75±0.16a	1.8±0.08a	1.81±0.14a	0.97±0.01b	0.73±0c	0.59±0.01cd	0.46±0de
			Marselan	0.58±0.05d	0.89±0.22c	1.12±0.11a	1.15±0.12a	1.06±0.13ab	0.79±0.01c	0.79±0.05c	0.63±0.01d	0.91±0.07bc
	Flavonol	Quercetin-rhamnoside	Merlot	0.39±0.04de	0.41±0.04d	0.52±0.02c	0.57±0.02b	0.62±0.01a	0.28±0.01g	0.25±0g	0.26±0.01g	0.27±0.01g
			Marselan	0.38±0.01c	0.54±0.03b	0.56±0.04ab	0.59±0.04a	0.58±0.02a	0.25±0.01ef	0.26±0.02e	0.21±0.01f	0.31±0.03d
	Flavonol	Quercetin-galactoside	Merlot	0.08±0.14d	0.25±0.33cd	1.82±0.23a	1.98±0.15a	2.1±0.35a	0.62±0.05b	0.53±0.02bc	0.52±0.03bc	0.53±0.07bc
			Marselan	-	0.1±0.13b	0.33±0.15a	0.37±0.19a	0.38±0.04a	0.36±0.01a	0.35±0.03a	0.27±0.02a	0.37±0.05a
	Flavonol	Quercetin-glucuronide	Merlot	5.32±1.52e	10.57±2.89d	21.09±2.13c	25.93±0.8b	28.86±1.28a	22.67±0.57c	20.92±0.19c	20.84±0.65c	23.08±0.06c
			Marselan	7.76±1.35d	17.54±6.41c	23.75±3.3ab	26.36±1.01a	22.81±0.63ab	21.61±0.44b	22.65±1.18ab	20.28±0.13bc	26.05±1.98a
	Flavonol	Isorhamnetin-glucoside	Merlot	1.6±0.75ef	2.2±0.45e	6.11±0.99b	7.05±0.2a	7.39±0.82a	3.99±0.05c	3.43±0.05cd	3.13±0.1d	3.25±0.05cd
			Marselan	1.54±0.09c	2.68±0.57b	2.98±0.3ab	3.12±0.31a	2.84±0.31ab	0.88±0.08de	0.93±0.15de	0.6±0.02e	1.35±0.12c
	Flavonol	Myricetin-galactoside	Merlot	0.76±0.02d	0.89±0.1c	1.08±0.05b	1.16±0.02b	1.32±0.07a	0.78±0.09d	0.44±0.01e	0.48±0.07e	0.45±0.03e
			Marselan	0.74±0d	1.02±0.18c	1.15±0.04c	1.52±0.25b	1.76±0.08a	1.03±0.06c	1.15±0.07c	1.18±0.07c	1.42±0.07b
	Flavonol	Syringetin-glucoside	Merlot	0.93±0.39d	1.68±0.4c	4.08±0.75b	4.89±0.12a	5.21±0.56a	1.89±0.07c	1.71±0.08c	1.73±0.05c	1.99±0.03c
			Marselan	1.81±0.27e	5.74±0.82bc	6.02±0.88ab	6.52±0.56a	5.76±0.34bc	3.72±0.15d	4.09±0.39d	3.35±0d	5.14±0.38c
	Flavan-3-ol	Epicatechin	Merlot	0.15±0.26d	14.63±8.92c	28.92±23.06b	52.52±1.93a	54.38±4.83a	62.06±1.14a	56.47±0.73a	38.69±0.85b	50.75±0.13a
			Marselan	-	9.84±3.82c	14.24±2.02b	19.63±2.07a	15.02±2.61b	16.61±0.31b	19.94±0.51a	9.41±0.27c	19.29±1a
	Flavan-3-ol	Epicatechin gallate	Merlot	0.12±0.01d	0.51±0.2c	0.89±0.62b	1.54±0.05a	1.6±0.3a	0.63±0.02bc	0.43±0.01cd	0.31±0.01cd	0.29±0.01cd
			Marselan	-	0.35±0.19f	0.69±0.17e	1.1±0.21d	1.39±0.35c	1.27±0.11cd	1.75±0.03b	1.2±0.02cd	2.72±0.14a
	Hydroxybenzoic acid	4-Hydroxybenzoic acid	Merlot	0.05±0.07cd	0.03±0.04d	0.16±0.14b	0.27±0.01a	0.27±0.05a	0.05±0.01cd	0.05±0.01cd	0.12±0.01bc	0.12±0.01bc
			Marselan	0.01±0.02cd	0.01±0.02cd	0.05±0.03ab	0.07±0.03a	0.06±0.01a	-	-	0.03±0.01bc	-
	Hydroxybenzoic acid	Protocatechuic acid	Merlot	0.48±0.23e	1.69±0.97d	2.76±2.03cd	4.66±0.31a	4.09±0.58ab	2.26±0.07cd	2.17±0.03cd	3.08±0.06bc	2.8±0.03cd
			Marselan	0.35±0.03e	1.34±0.95d	2.4±0.27ab	2.46±0.32a	1.94±0.09bc	1.46±0.08cd	1.21±0.09d	1.59±0.06cd	1.65±0.11cd
	Hydroxybenzoic acid	Gentisic acid	Merlot	0.18±0.04def	0.41±0.19cdef	0.69±0.46b	0.98±0.05a	1.14±0.14a	0.44±0.03bcd	0.42±0.01cde	0.3±0.02cdef	0.54±0.03bc
			Marselan	0.11±0c	0.29±0.08b	0.35±0.04a	0.34±0.04a	0.32±0.05ab	-	-	-	-
	Hydroxybenzoic acid	Vanillic acid	Merlot	0.93±0.27b	2.88±1.57b	5.9±4.33a	7.94±0.46a	6.4±0.05a	1.72±0.09b	1.54±0.03b	2.25±0.07b	1.83±0.01b
			Marselan	0.7±0.04ef	1.98±0.44c	2.53±0.21b	2.81±0.27a	2.04±0.13c	1.2±0.06d	0.95±0.13de	1.08±0.05d	1.06±0.08d
	Hydroxybenzoic acid	Gallic acid	Merlot	2.58±1.36f	10.98±6.64e	14.34±10.67e	26.51±1.2d	32.87±1.86c	43.66±1.16b	44.12±0.18b	49.9±1.17ab	52.47±1.71a
			Marselan	0.63±0.03g	17.35±7.19e	26.35±2.76d	29.46±2.9cd	27.04±3.72cd	30.37±0.57cd	31.09±2.52c	35.41±0.21b	43.16±0.8a
	Hydroxycinnamic acid	4-Hydroxycinnamic acid	Merlot	-	-	-	-	-	-	-	-	-
			Marselan	0.01±0.01f	0.32±0.13bc	0.45±0.08a	0.43±0.08a	0.41±0.09ab	0.11±0.02def	0.12±0.01de	0.15±0.01d	0.26±0.03c
	Hydroxycinnamic acid	2-Hydroxycinnamic acid	Merlot	0.09±0d	0.14±0.04c	0.22±0.11b	0.29±0.01a	0.33±0.02a	0.19±0.01bc	0.19±0bc	0.22±0.01b	0.22±0b
			Marselan	0.15±0.01d	0.34±0.07c	0.42±0.04ab	0.45±0.04a	0.42±0.02ab	0.44±0.01ab	0.38±0.04bc	0.43±0.02ab	0.42±0.01ab
	Hydroxycinnamic acid	Chlorogentic acid	Merlot	-	-	-	-	-	-	-	-	-
			Marselan	0.23±0.02c	0.32±0.04a	0.35±0.01a	0.35±0.02a	0.34±0.01a	0.21±0.02cd	0.17±0.04d	0.17±0.03d	0.28±0.02b
Note: "Mean±sd" (n=3) were used to express the concentrations of different phenolic compounds in the Marselan wine. Different lowercase letters represent significant differences in the concentrations of the compounds among different fermentation and bottle storage periods(Duncan, p<0.05).
	category
	Anthocyanin
	Anthocyanin
	Anthocyanin
	Anthocyanin
	Anthocyanin
	Anthocyanin
	Anthocyanin
	Anthocyanin
	Anthocyanin
	Anthocyanin
	Anthocyanin
	Anthocyanin
	Anthocyanin
	Anthocyanin
	Anthocyanin
	vitisinB
	vitisinB
	vitisinA
	vitisinA
	Pinotin
	Pinotin
	Pinotin
	Pinotin
	Pinotin
	vitisinB
	Pinotin
	Pinotin
	Pinotin
	vitisinA
	Pinotin
	F-A
	A-F
	Pinotin
	F-A
	A-v-F
	A-e-F
	F-A
	A-v-F
	A-e-F
	F-A
	A-v-F
	A-e-F
	F-A
	A-e-F
	A-e-F
	Phenolic acid
	Phenolic acid
	Phenolic acid
	Phenolic acid
	Phenolic acid
	Phenolic acid
	Phenolic acid
	Phenolic acid
	Phenolic acid
	Phenolic acid
	Phenolic acid
	Flavanol
	Flavanol
	Flavanol
	Flavanol
	Flavanol
	Flavonol
	Flavonol
	Flavonol
	Flavonol
	Flavonol
	Flavonol
	Flavonol
	Flavonol
	Flavonol
	Flavonol
	Y
	Y
	Y
	Y
	Y
	category
	Anthocyanin
	Anthocyanin
	Anthocyanin
	Anthocyanin
	Anthocyanin
	Anthocyanin
	Anthocyanin
	Anthocyanin
	Anthocyanin
	Anthocyanin
	Anthocyanin
	Anthocyanin
	Anthocyanin
	Anthocyanin
	Anthocyanin
	vitisinB
	vitisinB
	vitisinA
	vitisinA
	Pinotin
	Pinotin
	Pinotin
	Pinotin
	Pinotin
	vitisinB
	Pinotin
	Pinotin
	Pinotin
	vitisinA
	Pinotin
	F-A
	A-F
	Pinotin
	F-A
	A-v-F
	A-e-F
	F-A
	A-v-F
	A-e-F
	F-A
	A-v-F
	A-e-F
	F-A
	A-e-F
	A-e-F
	Phenolic acid
	Phenolic acid
	Phenolic acid
	Phenolic acid
	Phenolic acid
	Phenolic acid
	Phenolic acid
	Phenolic acid
	Phenolic acid
	Phenolic acid
	Phenolic acid
	Flavanol
	Flavanol
	Flavanol
	Flavanol
	Flavanol
	Flavonol
	Flavonol
	Flavonol
	Flavonol
	Flavonol
	Flavonol
	Flavonol
	Flavonol
	Flavonol
	Flavonol
	Y
	Y
	Y
	Y
	Y
	category
	Anthocyanin
	Anthocyanin
	Anthocyanin
	Anthocyanin
	Anthocyanin
	Anthocyanin
	Anthocyanin
	Anthocyanin
	Anthocyanin
	Anthocyanin
	Anthocyanin
	Anthocyanin
	Anthocyanin
	Anthocyanin
	Anthocyanin
	vitisinB
	vitisinB
	vitisinA
	vitisinA
	Pinotin
	Pinotin
	Pinotin
	Pinotin
	Pinotin
	vitisinB
	Pinotin
	Pinotin
	Pinotin
	vitisinA
	Pinotin
	F-A
	A-F
	Pinotin
	F-A
	A-v-F
	A-e-F
	F-A
	A-v-F
	A-e-F
	F-A
	A-v-F
	A-e-F
	F-A
	A-e-F
	A-e-F
	Phenolic acid
	Phenolic acid
	Phenolic acid
	Phenolic acid
	Phenolic acid
	Phenolic acid
	Phenolic acid
	Phenolic acid
	Phenolic acid
	Phenolic acid
	Phenolic acid
	Flavanol
	Flavanol
	Flavanol
	Flavanol
	Flavanol
	Flavonol
	Flavonol
	Flavonol
	Flavonol
	Flavonol
	Flavonol
	Flavonol
	Flavonol
	Flavonol
	Flavonol
	Y
	Y
	Y
	Y
	Y
	category
	Anthocyanin
	Anthocyanin
	Anthocyanin
	Anthocyanin
	Anthocyanin
	Anthocyanin
	Anthocyanin
	Anthocyanin
	Anthocyanin
	Anthocyanin
	Anthocyanin
	Anthocyanin
	Anthocyanin
	Anthocyanin
	Anthocyanin
	vitisinB
	vitisinB
	vitisinA
	vitisinA
	Pinotin
	Pinotin
	Pinotin
	Pinotin
	Pinotin
	vitisinB
	Pinotin
	Pinotin
	Pinotin
	vitisinA
	Pinotin
	F-A
	A-F
	Pinotin
	F-A
	A-v-F
	A-e-F
	F-A
	A-v-F
	A-e-F
	F-A
	A-v-F
	A-e-F
	F-A
	A-e-F
	A-e-F
	Phenolic acid
	Phenolic acid
	Phenolic acid
	Phenolic acid
	Phenolic acid
	Phenolic acid
	Phenolic acid
	Phenolic acid
	Phenolic acid
	Phenolic acid
	Phenolic acid
	Flavanol
	Flavanol
	Flavanol
	Flavanol
	Flavanol
	Flavonol
	Flavonol
	Flavonol
	Flavonol
	Flavonol
	Flavonol
	Flavonol
	Flavonol
	Flavonol
	Flavonol
	Y
	Y
	Y
	Y
	Y
	category
	Anthocyanin
	Anthocyanin
	Anthocyanin
	Anthocyanin
	Anthocyanin
	Anthocyanin
	Anthocyanin
	Anthocyanin
	Anthocyanin
	Anthocyanin
	Anthocyanin
	Anthocyanin
	Anthocyanin
	Anthocyanin
	Anthocyanin
	vitisinB
	vitisinB
	vitisinA
	vitisinA
	Pinotin
	Pinotin
	Pinotin
	Pinotin
	Pinotin
	vitisinB
	Pinotin
	Pinotin
	Pinotin
	vitisinA
	Pinotin
	F-A
	A-F
	Pinotin
	F-A
	A-v-F
	A-e-F
	F-A
	A-v-F
	A-e-F
	F-A
	A-v-F
	A-e-F
	F-A
	A-e-F
	A-e-F
	Phenolic acid
	Phenolic acid
	Phenolic acid
	Phenolic acid
	Phenolic acid
	Phenolic acid
	Phenolic acid
	Phenolic acid
	Phenolic acid
	Phenolic acid
	Phenolic acid
	Flavanol
	Flavanol
	Flavanol
	Flavanol
	Flavanol
	Flavonol
	Flavonol
	Flavonol
	Flavonol
	Flavonol
	Flavonol
	Flavonol
	Flavonol
	Flavonol
	Flavonol
	Y
	Y
	Y
	Y
	Y
	category
	Anthocyanin
	Anthocyanin
	Anthocyanin
	Anthocyanin
	Anthocyanin
	Anthocyanin
	Anthocyanin
	Anthocyanin
	Anthocyanin
	Anthocyanin
	Anthocyanin
	Anthocyanin
	Anthocyanin
	Anthocyanin
	Anthocyanin
	vitisinB
	vitisinB
	vitisinA
	vitisinA
	Pinotin
	Pinotin
	Pinotin
	Pinotin
	Pinotin
	vitisinB
	Pinotin
	Pinotin
	Pinotin
	vitisinA
	Pinotin
	F-A
	A-F
	Pinotin
	F-A
	A-v-F
	A-e-F
	F-A
	A-v-F
	A-e-F
	F-A
	A-v-F
	A-e-F
	F-A
	A-e-F
	A-e-F
	Phenolic acid
	Phenolic acid
	Phenolic acid
	Phenolic acid
	Phenolic acid
	Phenolic acid
	Phenolic acid
	Phenolic acid
	Phenolic acid
	Phenolic acid
	Phenolic acid
	Flavanol
	Flavanol
	Flavanol
	Flavanol
	Flavanol
	Flavonol
	Flavonol
	Flavonol
	Flavonol
	Flavonol
	Flavonol
	Flavonol
	Flavonol
	Flavonol
	Flavonol
	Y
	Y
	Y
	Y
	Y
	category
	Anthocyanin
	Anthocyanin
	Anthocyanin
	Anthocyanin
	Anthocyanin
	Anthocyanin
	Anthocyanin
	Anthocyanin
	Anthocyanin
	Anthocyanin
	Anthocyanin
	Anthocyanin
	Anthocyanin
	Anthocyanin
	Anthocyanin
	vitisinB
	vitisinB
	vitisinA
	vitisinA
	Pinotin
	Pinotin
	Pinotin
	Pinotin
	Pinotin
	vitisinB
	Pinotin
	Pinotin
	Pinotin
	vitisinA
	Pinotin
	F-A
	A-F
	Pinotin
	F-A
	A-v-F
	A-e-F
	F-A
	A-v-F
	A-e-F
	F-A
	A-v-F
	A-e-F
	F-A
	A-e-F
	A-e-F
	Phenolic acid
	Phenolic acid
	Phenolic acid
	Phenolic acid
	Phenolic acid
	Phenolic acid
	Phenolic acid
	Phenolic acid
	Phenolic acid
	Phenolic acid
	Phenolic acid
	Flavanol
	Flavanol
	Flavanol
	Flavanol
	Flavanol
	Flavonol
	Flavonol
	Flavonol
	Flavonol
	Flavonol
	Flavonol
	Flavonol
	Flavonol
	Flavonol
	Flavonol
	Y
	Y
	Y
	Y
	Y
	category
	Anthocyanin
	Anthocyanin
	Anthocyanin
	Anthocyanin
	Anthocyanin
	Anthocyanin
	Anthocyanin
	Anthocyanin
	Anthocyanin
	Anthocyanin
	Anthocyanin
	Anthocyanin
	Anthocyanin
	Anthocyanin
	Anthocyanin
	vitisinB
	vitisinB
	vitisinA
	vitisinA
	Pinotin
	Pinotin
	Pinotin
	Pinotin
	Pinotin
	vitisinB
	Pinotin
	Pinotin
	Pinotin
	vitisinA
	Pinotin
	F-A
	A-F
	Pinotin
	F-A
	A-v-F
	A-e-F
	F-A
	A-v-F
	A-e-F
	F-A
	A-v-F
	A-e-F
	F-A
	A-e-F
	A-e-F
	Phenolic acid
	Phenolic acid
	Phenolic acid
	Phenolic acid
	Phenolic acid
	Phenolic acid
	Phenolic acid
	Phenolic acid
	Phenolic acid
	Phenolic acid
	Phenolic acid
	Flavanol
	Flavanol
	Flavanol
	Flavanol
	Flavanol
	Flavonol
	Flavonol
	Flavonol
	Flavonol
	Flavonol
	Flavonol
	Flavonol
	Flavonol
	Flavonol
	Flavonol
	Y
	Y
	Y
	Y
	Y
	category
	Anthocyanin
	Anthocyanin
	Anthocyanin
	Anthocyanin
	Anthocyanin
	Anthocyanin
	Anthocyanin
	Anthocyanin
	Anthocyanin
	Anthocyanin
	Anthocyanin
	Anthocyanin
	Anthocyanin
	Anthocyanin
	Anthocyanin
	vitisinB
	vitisinB
	vitisinA
	vitisinA
	Pinotin
	Pinotin
	Pinotin
	Pinotin
	Pinotin
	vitisinB
	Pinotin
	Pinotin
	Pinotin
	vitisinA
	Pinotin
	F-A
	A-F
	Pinotin
	F-A
	A-v-F
	A-e-F
	F-A
	A-v-F
	A-e-F
	F-A
	A-v-F
	A-e-F
	F-A
	A-e-F
	A-e-F
	Phenolic acid
	Phenolic acid
	Phenolic acid
	Phenolic acid
	Phenolic acid
	Phenolic acid
	Phenolic acid
	Phenolic acid
	Phenolic acid
	Phenolic acid
	Phenolic acid
	Flavanol
	Flavanol
	Flavanol
	Flavanol
	Flavanol
	Flavonol
	Flavonol
	Flavonol
	Flavonol
	Flavonol
	Flavonol
	Flavonol
	Flavonol
	Flavonol
	Flavonol
	Y
	Y
	Y
	Y
	Y
	category
	Anthocyanin
	Anthocyanin
	Anthocyanin
	Anthocyanin
	Anthocyanin
	Anthocyanin
	Anthocyanin
	Anthocyanin
	Anthocyanin
	Anthocyanin
	Anthocyanin
	Anthocyanin
	Anthocyanin
	Anthocyanin
	Anthocyanin
	vitisinB
	vitisinB
	vitisinA
	vitisinA
	Pinotin
	Pinotin
	Pinotin
	Pinotin
	Pinotin
	vitisinB
	Pinotin
	Pinotin
	Pinotin
	vitisinA
	Pinotin
	F-A
	A-F
	Pinotin
	F-A
	A-v-F
	A-e-F
	F-A
	A-v-F
	A-e-F
	F-A
	A-v-F
	A-e-F
	F-A
	A-e-F
	A-e-F
	Phenolic acid
	Phenolic acid
	Phenolic acid
	Phenolic acid
	Phenolic acid
	Phenolic acid
	Phenolic acid
	Phenolic acid
	Phenolic acid
	Phenolic acid
	Phenolic acid
	Flavanol
	Flavanol
	Flavanol
	Flavanol
	Flavanol
	Flavonol
	Flavonol
	Flavonol
	Flavonol
	Flavonol
	Flavonol
	Flavonol
	Flavonol
	Flavonol
	Flavonol
	Y
	Y
	Y
	Y
	Y
	category
	Anthocyanin
	Anthocyanin
	Anthocyanin
	Anthocyanin
	Anthocyanin
	Anthocyanin
	Anthocyanin
	Anthocyanin
	Anthocyanin
	Anthocyanin
	Anthocyanin
	Anthocyanin
	Anthocyanin
	Anthocyanin
	Anthocyanin
	vitisinB
	vitisinB
	vitisinA
	vitisinA
	Pinotin
	Pinotin
	Pinotin
	Pinotin
	Pinotin
	vitisinB
	Pinotin
	Pinotin
	Pinotin
	vitisinA
	Pinotin
	F-A
	A-F
	Pinotin
	F-A
	A-v-F
	A-e-F
	F-A
	A-v-F
	A-e-F
	F-A
	A-v-F
	A-e-F
	F-A
	A-e-F
	A-e-F
	Phenolic acid
	Phenolic acid
	Phenolic acid
	Phenolic acid
	Phenolic acid
	Phenolic acid
	Phenolic acid
	Phenolic acid
	Phenolic acid
	Phenolic acid
	Phenolic acid
	Flavanol
	Flavanol
	Flavanol
	Flavanol
	Flavanol
	Flavonol
	Flavonol
	Flavonol
	Flavonol
	Flavonol
	Flavonol
	Flavonol
	Flavonol
	Flavonol
	Flavonol
	Y
	Y
	Y
	Y
	Y
	category
	Anthocyanin
	Anthocyanin
	Anthocyanin
	Anthocyanin
	Anthocyanin
	Anthocyanin
	Anthocyanin
	Anthocyanin
	Anthocyanin
	Anthocyanin
	Anthocyanin
	Anthocyanin
	Anthocyanin
	Anthocyanin
	Anthocyanin
	vitisinB
	vitisinB
	vitisinA
	vitisinA
	Pinotin
	Pinotin
	Pinotin
	Pinotin
	Pinotin
	vitisinB
	Pinotin
	Pinotin
	Pinotin
	vitisinA
	Pinotin
	F-A
	A-F
	Pinotin
	F-A
	A-v-F
	A-e-F
	F-A
	A-v-F
	A-e-F
	F-A
	A-v-F
	A-e-F
	F-A
	A-e-F
	A-e-F
	Phenolic acid
	Phenolic acid
	Phenolic acid
	Phenolic acid
	Phenolic acid
	Phenolic acid
	Phenolic acid
	Phenolic acid
	Phenolic acid
	Phenolic acid
	Phenolic acid
	Flavanol
	Flavanol
	Flavanol
	Flavanol
	Flavanol
	Flavonol
	Flavonol
	Flavonol
	Flavonol
	Flavonol
	Flavonol
	Flavonol
	Flavonol
	Flavonol
	Flavonol
	Y
	Y
	Y
	Y
	Y
	category
	Anthocyanin
	Anthocyanin
	Anthocyanin
	Anthocyanin
	Anthocyanin
	Anthocyanin
	Anthocyanin
	Anthocyanin
	Anthocyanin
	Anthocyanin
	Anthocyanin
	Anthocyanin
	Anthocyanin
	Anthocyanin
	Anthocyanin
	vitisinB
	vitisinB
	vitisinA
	vitisinA
	Pinotin
	Pinotin
	Pinotin
	Pinotin
	Pinotin
	vitisinB
	Pinotin
	Pinotin
	Pinotin
	vitisinA
	Pinotin
	F-A
	A-F
	Pinotin
	F-A
	A-v-F
	A-e-F
	F-A
	A-v-F
	A-e-F
	F-A
	A-v-F
	A-e-F
	F-A
	A-e-F
	A-e-F
	Phenolic acid
	Phenolic acid
	Phenolic acid
	Phenolic acid
	Phenolic acid
	Phenolic acid
	Phenolic acid
	Phenolic acid
	Phenolic acid
	Phenolic acid
	Phenolic acid
	Flavanol
	Flavanol
	Flavanol
	Flavanol
	Flavanol
	Flavonol
	Flavonol
	Flavonol
	Flavonol
	Flavonol
	Flavonol
	Flavonol
	Flavonol
	Flavonol
	Flavonol
	Y
	Y
	Y
	Y
	Y
	category
	Anthocyanin
	Anthocyanin
	Anthocyanin
	Anthocyanin
	Anthocyanin
	Anthocyanin
	Anthocyanin
	Anthocyanin
	Anthocyanin
	Anthocyanin
	Anthocyanin
	Anthocyanin
	Anthocyanin
	Anthocyanin
	Anthocyanin
	vitisinB
	vitisinB
	vitisinA
	vitisinA
	Pinotin
	Pinotin
	Pinotin
	Pinotin
	Pinotin
	vitisinB
	Pinotin
	Pinotin
	Pinotin
	vitisinA
	Pinotin
	F-A
	A-F
	Pinotin
	F-A
	A-v-F
	A-e-F
	F-A
	A-v-F
	A-e-F
	F-A
	A-v-F
	A-e-F
	F-A
	A-e-F
	A-e-F
	Phenolic acid
	Phenolic acid
	Phenolic acid
	Phenolic acid
	Phenolic acid
	Phenolic acid
	Phenolic acid
	Phenolic acid
	Phenolic acid
	Phenolic acid
	Phenolic acid
	Flavanol
	Flavanol
	Flavanol
	Flavanol
	Flavanol
	Flavonol
	Flavonol
	Flavonol
	Flavonol
	Flavonol
	Flavonol
	Flavonol
	Flavonol
	Flavonol
	Flavonol
	Y
	Y
	Y
	Y
	Y
	category
	Anthocyanin
	Anthocyanin
	Anthocyanin
	Anthocyanin
	Anthocyanin
	Anthocyanin
	Anthocyanin
	Anthocyanin
	Anthocyanin
	Anthocyanin
	Anthocyanin
	Anthocyanin
	Anthocyanin
	Anthocyanin
	Anthocyanin
	vitisinB
	vitisinB
	vitisinA
	vitisinA
	Pinotin
	Pinotin
	Pinotin
	Pinotin
	Pinotin
	vitisinB
	Pinotin
	Pinotin
	Pinotin
	vitisinA
	Pinotin
	F-A
	A-F
	Pinotin
	F-A
	A-v-F
	A-e-F
	F-A
	A-v-F
	A-e-F
	F-A
	A-v-F
	A-e-F
	F-A
	A-e-F
	A-e-F
	Phenolic acid
	Phenolic acid
	Phenolic acid
	Phenolic acid
	Phenolic acid
	Phenolic acid
	Phenolic acid
	Phenolic acid
	Phenolic acid
	Phenolic acid
	Phenolic acid
	Flavanol
	Flavanol
	Flavanol
	Flavanol
	Flavanol
	Flavonol
	Flavonol
	Flavonol
	Flavonol
	Flavonol
	Flavonol
	Flavonol
	Flavonol
	Flavonol
	Flavonol
	Y
	Y
	Y
	Y
	Y
	category
	Anthocyanin
	Anthocyanin
	Anthocyanin
	Anthocyanin
	Anthocyanin
	Anthocyanin
	Anthocyanin
	Anthocyanin
	Anthocyanin
	Anthocyanin
	Anthocyanin
	Anthocyanin
	Anthocyanin
	Anthocyanin
	Anthocyanin
	vitisinB
	vitisinB
	vitisinA
	vitisinA
	Pinotin
	Pinotin
	Pinotin
	Pinotin
	Pinotin
	vitisinB
	Pinotin
	Pinotin
	Pinotin
	vitisinA
	Pinotin
	F-A
	A-F
	Pinotin
	F-A
	A-v-F
	A-e-F
	F-A
	A-v-F
	A-e-F
	F-A
	A-v-F
	A-e-F
	F-A
	A-e-F
	A-e-F
	Phenolic acid
	Phenolic acid
	Phenolic acid
	Phenolic acid
	Phenolic acid
	Phenolic acid
	Phenolic acid
	Phenolic acid
	Phenolic acid
	Phenolic acid
	Phenolic acid
	Flavanol
	Flavanol
	Flavanol
	Flavanol
	Flavanol
	Flavonol
	Flavonol
	Flavonol
	Flavonol
	Flavonol
	Flavonol
	Flavonol
	Flavonol
	Flavonol
	Flavonol
	Y
	Y
	Y
	Y
	Y
	category
	Anthocyanin
	Anthocyanin
	Anthocyanin
	Anthocyanin
	Anthocyanin
	Anthocyanin
	Anthocyanin
	Anthocyanin
	Anthocyanin
	Anthocyanin
	Anthocyanin
	Anthocyanin
	Anthocyanin
	Anthocyanin
	Anthocyanin
	vitisinB
	vitisinB
	vitisinA
	vitisinA
	Pinotin
	Pinotin
	Pinotin
	Pinotin
	Pinotin
	vitisinB
	Pinotin
	Pinotin
	Pinotin
	vitisinA
	Pinotin
	F-A
	A-F
	Pinotin
	F-A
	A-v-F
	A-e-F
	F-A
	A-v-F
	A-e-F
	F-A
	A-v-F
	A-e-F
	F-A
	A-e-F
	A-e-F
	Phenolic acid
	Phenolic acid
	Phenolic acid
	Phenolic acid
	Phenolic acid
	Phenolic acid
	Phenolic acid
	Phenolic acid
	Phenolic acid
	Phenolic acid
	Phenolic acid
	Flavanol
	Flavanol
	Flavanol
	Flavanol
	Flavanol
	Flavonol
	Flavonol
	Flavonol
	Flavonol
	Flavonol
	Flavonol
	Flavonol
	Flavonol
	Flavonol
	Flavonol
	Y
	Y
	Y
	Y
	Y
	category
	Anthocyanin
	Anthocyanin
	Anthocyanin
	Anthocyanin
	Anthocyanin
	Anthocyanin
	Anthocyanin
	Anthocyanin
	Anthocyanin
	Anthocyanin
	Anthocyanin
	Anthocyanin
	Anthocyanin
	Anthocyanin
	Anthocyanin
	vitisinB
	vitisinB
	vitisinA
	vitisinA
	Pinotin
	Pinotin
	Pinotin
	Pinotin
	Pinotin
	vitisinB
	Pinotin
	Pinotin
	Pinotin
	vitisinA
	Pinotin
	F-A
	A-F
	Pinotin
	F-A
	A-v-F
	A-e-F
	F-A
	A-v-F
	A-e-F
	F-A
	A-v-F
	A-e-F
	F-A
	A-e-F
	A-e-F
	Phenolic acid
	Phenolic acid
	Phenolic acid
	Phenolic acid
	Phenolic acid
	Phenolic acid
	Phenolic acid
	Phenolic acid
	Phenolic acid
	Phenolic acid
	Phenolic acid
	Flavanol
	Flavanol
	Flavanol
	Flavanol
	Flavanol
	Flavonol
	Flavonol
	Flavonol
	Flavonol
	Flavonol
	Flavonol
	Flavonol
	Flavonol
	Flavonol
	Flavonol
	Y
	Y
	Y
	Y
	Y
	category
	Anthocyanin
	Anthocyanin
	Anthocyanin
	Anthocyanin
	Anthocyanin
	Anthocyanin
	Anthocyanin
	Anthocyanin
	Anthocyanin
	Anthocyanin
	Anthocyanin
	Anthocyanin
	Anthocyanin
	Anthocyanin
	Anthocyanin
	vitisinB
	vitisinB
	vitisinA
	vitisinA
	Pinotin
	Pinotin
	Pinotin
	Pinotin
	Pinotin
	vitisinB
	Pinotin
	Pinotin
	Pinotin
	vitisinA
	Pinotin
	F-A
	A-F
	Pinotin
	F-A
	A-v-F
	A-e-F
	F-A
	A-v-F
	A-e-F
	F-A
	A-v-F
	A-e-F
	F-A
	A-e-F
	A-e-F
	Phenolic acid
	Phenolic acid
	Phenolic acid
	Phenolic acid
	Phenolic acid
	Phenolic acid
	Phenolic acid
	Phenolic acid
	Phenolic acid
	Phenolic acid
	Phenolic acid
	Flavanol
	Flavanol
	Flavanol
	Flavanol
	Flavanol
	Flavonol
	Flavonol
	Flavonol
	Flavonol
	Flavonol
	Flavonol
	Flavonol
	Flavonol
	Flavonol
	Flavonol
	Y
	Y
	Y
	Y
	Y
	category
	Anthocyanin
	Anthocyanin
	Anthocyanin
	Anthocyanin
	Anthocyanin
	Anthocyanin
	Anthocyanin
	Anthocyanin
	Anthocyanin
	Anthocyanin
	Anthocyanin
	Anthocyanin
	Anthocyanin
	Anthocyanin
	Anthocyanin
	vitisinB
	vitisinB
	vitisinA
	vitisinA
	Pinotin
	Pinotin
	Pinotin
	Pinotin
	Pinotin
	vitisinB
	Pinotin
	Pinotin
	Pinotin
	vitisinA
	Pinotin
	F-A
	A-F
	Pinotin
	F-A
	A-v-F
	A-e-F
	F-A
	A-v-F
	A-e-F
	F-A
	A-v-F
	A-e-F
	F-A
	A-e-F
	A-e-F
	Phenolic acid
	Phenolic acid
	Phenolic acid
	Phenolic acid
	Phenolic acid
	Phenolic acid
	Phenolic acid
	Phenolic acid
	Phenolic acid
	Phenolic acid
	Phenolic acid
	Flavanol
	Flavanol
	Flavanol
	Flavanol
	Flavanol
	Flavonol
	Flavonol
	Flavonol
	Flavonol
	Flavonol
	Flavonol
	Flavonol
	Flavonol
	Flavonol
	Flavonol
	Y
	Y
	Y
	Y
	Y
	category
	Anthocyanin
	Anthocyanin
	Anthocyanin
	Anthocyanin
	Anthocyanin
	Anthocyanin
	Anthocyanin
	Anthocyanin
	Anthocyanin
	Anthocyanin
	Anthocyanin
	Anthocyanin
	Anthocyanin
	Anthocyanin
	Anthocyanin
	vitisinB
	vitisinB
	vitisinA
	vitisinA
	Pinotin
	Pinotin
	Pinotin
	Pinotin
	Pinotin
	vitisinB
	Pinotin
	Pinotin
	Pinotin
	vitisinA
	Pinotin
	F-A
	A-F
	Pinotin
	F-A
	A-v-F
	A-e-F
	F-A
	A-v-F
	A-e-F
	F-A
	A-v-F
	A-e-F
	F-A
	A-e-F
	A-e-F
	Phenolic acid
	Phenolic acid
	Phenolic acid
	Phenolic acid
	Phenolic acid
	Phenolic acid
	Phenolic acid
	Phenolic acid
	Phenolic acid
	Phenolic acid
	Phenolic acid
	Flavanol
	Flavanol
	Flavanol
	Flavanol
	Flavanol
	Flavonol
	Flavonol
	Flavonol
	Flavonol
	Flavonol
	Flavonol
	Flavonol
	Flavonol
	Flavonol
	Flavonol
	Y
	Y
	Y
	Y
	Y
	category
	Anthocyanin
	Anthocyanin
	Anthocyanin
	Anthocyanin
	Anthocyanin
	Anthocyanin
	Anthocyanin
	Anthocyanin
	Anthocyanin
	Anthocyanin
	Anthocyanin
	Anthocyanin
	Anthocyanin
	Anthocyanin
	Anthocyanin
	vitisinB
	vitisinB
	vitisinA
	vitisinA
	Pinotin
	Pinotin
	Pinotin
	Pinotin
	Pinotin
	vitisinB
	Pinotin
	Pinotin
	Pinotin
	vitisinA
	Pinotin
	F-A
	A-F
	Pinotin
	F-A
	A-v-F
	A-e-F
	F-A
	A-v-F
	A-e-F
	F-A
	A-v-F
	A-e-F
	F-A
	A-e-F
	A-e-F
	Phenolic acid
	Phenolic acid
	Phenolic acid
	Phenolic acid
	Phenolic acid
	Phenolic acid
	Phenolic acid
	Phenolic acid
	Phenolic acid
	Phenolic acid
	Phenolic acid
	Flavanol
	Flavanol
	Flavanol
	Flavanol
	Flavanol
	Flavonol
	Flavonol
	Flavonol
	Flavonol
	Flavonol
	Flavonol
	Flavonol
	Flavonol
	Flavonol
	Flavonol
	Y
	Y
	Y
	Y
	Y
	category
	Anthocyanin
	Anthocyanin
	Anthocyanin
	Anthocyanin
	Anthocyanin
	Anthocyanin
	Anthocyanin
	Anthocyanin
	Anthocyanin
	Anthocyanin
	Anthocyanin
	Anthocyanin
	Anthocyanin
	Anthocyanin
	Anthocyanin
	vitisinB
	vitisinB
	vitisinA
	vitisinA
	Pinotin
	Pinotin
	Pinotin
	Pinotin
	Pinotin
	vitisinB
	Pinotin
	Pinotin
	Pinotin
	vitisinA
	Pinotin
	F-A
	A-F
	Pinotin
	F-A
	A-v-F
	A-e-F
	F-A
	A-v-F
	A-e-F
	F-A
	A-v-F
	A-e-F
	F-A
	A-e-F
	A-e-F
	Phenolic acid
	Phenolic acid
	Phenolic acid
	Phenolic acid
	Phenolic acid
	Phenolic acid
	Phenolic acid
	Phenolic acid
	Phenolic acid
	Phenolic acid
	Phenolic acid
	Flavanol
	Flavanol
	Flavanol
	Flavanol
	Flavanol
	Flavonol
	Flavonol
	Flavonol
	Flavonol
	Flavonol
	Flavonol
	Flavonol
	Flavonol
	Flavonol
	Flavonol
	Y
	Y
	Y
	Y
	Y
	category
	Anthocyanin
	Anthocyanin
	Anthocyanin
	Anthocyanin
	Anthocyanin
	Anthocyanin
	Anthocyanin
	Anthocyanin
	Anthocyanin
	Anthocyanin
	Anthocyanin
	Anthocyanin
	Anthocyanin
	Anthocyanin
	Anthocyanin
	vitisinB
	vitisinB
	vitisinA
	vitisinA
	Pinotin
	Pinotin
	Pinotin
	Pinotin
	Pinotin
	vitisinB
	Pinotin
	Pinotin
	Pinotin
	vitisinA
	Pinotin
	F-A
	A-F
	Pinotin
	F-A
	A-v-F
	A-e-F
	F-A
	A-v-F
	A-e-F
	F-A
	A-v-F
	A-e-F
	F-A
	A-e-F
	A-e-F
	Phenolic acid
	Phenolic acid
	Phenolic acid
	Phenolic acid
	Phenolic acid
	Phenolic acid
	Phenolic acid
	Phenolic acid
	Phenolic acid
	Phenolic acid
	Phenolic acid
	Flavanol
	Flavanol
	Flavanol
	Flavanol
	Flavanol
	Flavonol
	Flavonol
	Flavonol
	Flavonol
	Flavonol
	Flavonol
	Flavonol
	Flavonol
	Flavonol
	Flavonol
	Y
	Y
	Y
	Y
	Y
	category
	Anthocyanin
	Anthocyanin
	Anthocyanin
	Anthocyanin
	Anthocyanin
	Anthocyanin
	Anthocyanin
	Anthocyanin
	Anthocyanin
	Anthocyanin
	Anthocyanin
	Anthocyanin
	Anthocyanin
	Anthocyanin
	Anthocyanin
	vitisinB
	vitisinB
	vitisinA
	vitisinA
	Pinotin
	Pinotin
	Pinotin
	Pinotin
	Pinotin
	vitisinB
	Pinotin
	Pinotin
	Pinotin
	vitisinA
	Pinotin
	F-A
	A-F
	Pinotin
	F-A
	A-v-F
	A-e-F
	F-A
	A-v-F
	A-e-F
	F-A
	A-v-F
	A-e-F
	F-A
	A-e-F
	A-e-F
	Phenolic acid
	Phenolic acid
	Phenolic acid
	Phenolic acid
	Phenolic acid
	Phenolic acid
	Phenolic acid
	Phenolic acid
	Phenolic acid
	Phenolic acid
	Phenolic acid
	Flavanol
	Flavanol
	Flavanol
	Flavanol
	Flavanol
	Flavonol
	Flavonol
	Flavonol
[truncated: 2,938 more rows]

## Sheet: Table S6
Table S6. The correlation coefficient r-values and p-values of correlation analyses between the chromaticity index and phenolic compounds concentrations, and between different phenolic compounds concentrations.
Correlation coefficient r-values	p-values
	Anthocyanin	Acetylated Anthocyanin	Coumaroylated Anthocyanin	Vitisin B	Vitisin A	Pinotin	F-A(A-F)	A-v-F	A-e-F	Hydroxybenzoic acid	Hydroxycinnamic acid	Catechin	Epicatechin	Gallocatechin	Epigallocatechin	Epicatechin gallate	Kaempferol	Quercetin	Isorhamnetin	Myricetin	Syringetin	L*	a*	b*	C*ab	h*ab
Anthocyanin		<0.0001	<0.0001	<0.0001	<0.0001	<0.0001	<0.0001	<0.0001	<0.0001	0.000846458	0.00827157	<0.0001	<0.0001	<0.0001	<0.0001	<0.0001	<0.0001	<0.0001	<0.0001	<0.0001	0.00179321		<0.0001	<0.0001	<0.0001	<0.0001
Acetylated Anthocyanin	0.989261		<0.0001	<0.0001	<0.0001	<0.0001	<0.0001	<0.0001	0.000139956	0.000142906	0.00205406	<0.0001	<0.0001	<0.0001	<0.0001	<0.0001	<0.0001	<0.0001	<0.0001	<0.0001	0.0072558		<0.0001	<0.0001	<0.0001	<0.0001
Coumaroylated Anthocyanin	0.986907	0.998798		<0.0001	<0.0001	<0.0001	<0.0001	<0.0001	0.000136918	0.000161938	0.00222497	<0.0001	<0.0001	<0.0001	<0.0001	<0.0001	<0.0001	<0.0001	<0.0001	<0.0001	0.00654629		<0.0001	<0.0001	<0.0001	<0.0001
Vitisin B	-0.816108	-0.761313	-0.759339		<0.0001	<0.0001	<0.0001	<0.0001	<0.0001			<0.0001	<0.0001	<0.0001	<0.0001	<0.0001	<0.0001	<0.0001	<0.0001	<0.0001	<0.0001	0.00710729	<0.0001	0.00074724	<0.0001	0.000240144
Vitisin A	-0.63383	-0.667914	-0.65338	0.617518		0.00162599	0.000103396	<0.0001	0.000729211	<0.0001	0.000417751	<0.0001	<0.0001	<0.0001	<0.0001	0.00159914	0.000561505	0.00417907	0.000942126	0.0231912			<0.0001	<0.0001	<0.0001	<0.0001
Pinotin	0.629796	0.538395	0.547403	-0.8517	-0.196782		<0.0001	<0.0001	<0.0001			<0.0001	<0.0001	<0.0001	<0.0001	<0.0001	<0.0001	<0.0001	<0.0001	<0.0001	<0.0001	<0.0001	0.000347976		<0.0001	0.0402011
F-A(A-F)	0.507005	0.423488	0.418738	-0.776879	-0.483418	0.746033		<0.0001	<0.0001			<0.0001	<0.0001	<0.0001	<0.0001	<0.0001	0.000784649	<0.0001	<0.0001	<0.0001	<0.0001	0.00116514	0.000185925	0.0290867	<0.0001	0.0141727
A-v-F	-0.786382	-0.74078	-0.735241	0.981276	0.715211	-0.765578	-0.778991		<0.0001			<0.0001	<0.0001	<0.0001	<0.0001	<0.0001	<0.0001	<0.0001	<0.0001	<0.0001	<0.0001	0.0222843	<0.0001	0.000257114	<0.0001	<0.0001
A-e-F	-0.473133	-0.388236	-0.381381	0.855275	0.456571	-0.793142	-0.854571	0.875812				<0.0001	<0.0001	<0.0001	<0.0001	<0.0001	0.00128658	<0.0001	<0.0001	<0.0001	<0.0001	0.000611033	0.00173842		<0.0001
Hydroxybenzoic acid	-0.468588	-0.559853	-0.553573		0.583887						<0.0001	0.00572436	0.00582793	0.0497006	0.0110442		0.0248222					0.0102008	<0.0001	<0.0001	0.037753	<0.0001
Hydroxycinnamic acid	-0.396397	-0.498054	-0.493645		0.451511					0.964808		0.0346005	0.0344557									0.00315446	0.000137394	<0.0001		<0.0001
Catechin	0.961393	0.93905	0.94169	-0.836263	-0.5268	0.710379	0.494266	-0.786939	-0.516597	-0.315749	-0.247182		<0.0001	<0.0001	<0.0001	<0.0001	<0.0001	<0.0001	<0.0001	<0.0001	0.000198682		<0.0001	<0.0001	<0.0001	<0.0001
Epicatechin	0.976102	0.953002	0.956177	-0.848596	-0.510922	0.72884	0.502291	-0.790971	-0.509575	-0.328085	-0.265598	0.982774		<0.0001	<0.0001	<0.0001	<0.0001	<0.0001	<0.0001	<0.0001	0.000189468	0.0479668	<0.0001	<0.0001	<0.0001	<0.0001
Gallocatechin	0.908837	0.852212	0.851778	-0.894825	-0.467922	0.860394	0.660031	-0.836377	-0.671128	-0.115994		0.940868	0.944275		<0.0001	<0.0001	<0.0001	<0.0001	<0.0001	<0.0001	<0.0001	0.00823225	<0.0001	0.000304398	<0.0001	<0.0001
Epigallocatechin	0.956597	0.920667	0.920435	-0.86545	-0.521568	0.78742	0.58391	-0.808575	-0.57891	-0.262451		0.95073	0.969275	0.972399		<0.0001	<0.0001	<0.0001	<0.0001	<0.0001	<0.0001	0.0327548	<0.0001	<0.0001	<0.0001	<0.0001
Epicatechin gallate	0.608657	0.589419	0.605411	-0.612598	-0.0647231	0.580359	0.197811	-0.503924	-0.266473			0.683512	0.724819	0.603803	0.616622		<0.0001	<0.0001	<0.0001	<0.0001	<0.0001	0.000972426	<0.0001	0.0152541	<0.0001	0.00806215
Kaempferol	0.687138	0.679883	0.692839	-0.49208	-0.0160055	0.477661	0.0365842	-0.383942	-0.104387	-0.180767		0.757129	0.778012	0.638967	0.669502	0.90671		<0.0001	<0.0001	<0.0001	0.000393341	0.0155012	<0.0001	0.00275372	<0.0001	0.00128799
Quercetin	0.611019	0.552125	0.568574	-0.671421	-0.00855712	0.82109	0.521168	-0.533052	-0.431632			0.709666	0.732565	0.758699	0.724625	0.805219	0.727769		<0.0001	<0.0001	<0.0001	<0.0001	0.00024126		<0.0001	0.0334298
Isorhamnetin	0.695874	0.663641	0.676737	-0.624531	-0.0330977	0.666419	0.233522	-0.495875	-0.269699			0.78962	0.810798	0.743127	0.742971	0.94028	0.944762	0.885582		<0.0001	<0.0001	0.000709207	<0.0001	0.0102061	<0.0001	0.00482642
Myricetin	0.499916	0.446311	0.46365	-0.518215	0.0961899	0.674331	0.302427	-0.375703	-0.255626			0.637284	0.633649	0.646555	0.599827	0.790782	0.768663	0.89783	0.89109		<0.0001	<0.0001	0.00155424		<0.0001
Syringetin	0.366229	0.279132	0.293127	-0.622259		0.898546	0.565982	-0.509474	-0.642149			0.52053	0.513466	0.675877	0.569595	0.505137	0.413799	0.809746	0.624703	0.703084		<0.0001			<0.0001
L*				0.329276		-0.649916	-0.353149	0.19215	0.290873	-0.457478	-0.464366		-0.23759	-0.395414	-0.286174	-0.410833	-0.259909	-0.661743	-0.489786	-0.658684	-0.687914				0.00584658
a*	0.831016	0.860863	0.856905	-0.564721	-0.710641	0.396553	0.363245	-0.556025	-0.225672	-0.665562	-0.61638	0.737451	0.748857	0.705171	0.786655	0.240417	0.341887	0.360384	0.372219	0.235367				<0.0001	<0.0001	<0.0001
b*	-0.453518	-0.525641	-0.514583	0.317822	0.84188		-0.094414	0.382458		0.761451	0.68729	-0.353517	-0.338482	-0.239588	-0.336316	-0.0222087	0.011789		-0.00529807				-0.711868		0.00077473	<0.0001
C*ab	0.657242	0.628405	0.639042	-0.461995	-0.0746605	0.663297	0.387086	-0.354523	-0.234012	-0.112181		0.641332	0.685074	0.728096	0.745208	0.403534	0.519253	0.689868	0.59114	0.536222	0.61083	-0.366435	0.679558	-0.00534105		0.000204953
h*ab	-0.532367	-0.6013	-0.590596	0.365727	0.859753	-0.00527298	-0.145219	0.423976		0.778873	0.705163	-0.426325	-0.41425	-0.322896	-0.421705	-0.0381364	-0.0311557	0.0224267	-0.048429				-0.793475	0.991761	-0.120483
Note: Only correlation coefficients r-value corresponding to p-value less than 0.05 are shown.

## Sheet: Table S7
Table S7. Abbreviations and their full names in this article
Abbreviation	Full Name
A-e-F	Anthocyanin ethyl-linked flavanols/Acetaldehyde-bridged flavanol-anthocyanins condensation product
A-F	Direct anthocyanin-flavanol condensation products (A type)
ANOVA	Analysis of variance
A-v-F	Flavanyl-pyranoanthocyanins
BAF	Before alcohol fermentation
BC	Before cooling
BH	Before heating
BMLF	Before malolactic fermentation
Cy-ac	Cyanidin-3-O-acetylglucoside
Cy-co	Cyanidin-3-O-coumarylglucoside
Cy-Glu	Cyanidin-3-O-glucoside
Di(e)cat-Mv	Di(epi)catechin-malvidin-3-O-glucoside (B type)
Dp-ac	Delphinidin-3-O-acetylglucoside
Dp-co	Delphinidin-3-O-coumarylglucoside
Dp-Glu	Delphinidin-3-O-glucoside
EAF	End of alcohol fermentation
EC	End of cooling
(E)cat-Mv	(Epi)catechin-malvidin-3-O-glucoside (B type)
(E)cat-MvA	(Epi)catechin-malvidin-3-O-acetylglucoside (B type)
(E)cat-MvC	(Epi)catechin-malvidin-3-O-coumaroylglucoside (B type)
(E)gcat-Mv	(Epi)gallocatechin-malvidin-3-O-glucoside (B type)
EH	End of heating
EMLF	End of malolactic fermentation
FA	Ferulic acid
F-A	Direct flavanol-anthocyanin condensation product (B type)
HPLC-QqQ	High-performance liquid chromatography tandem triple-quadrupole
MvA-aldehyde	Malvidin-3-O-acetylglucoside-acetaldehyde
Mv-ac	Malvidin-3-O-acetylglucoside
MvA-e-(e)cat	Malvidin-3-O-acetylglucoside-ethyl-(epi)cate
Mv-aldehyde	Malvidin-3-O-glucoside-acetaldehyde
MvA-py acid	Malvidin-3-O-acetylglucoside-pyruvic acid
MvA-vcol	Malvidin-3-O-acetylglucoside-4-vinylcatechol
MvA-v(e)cat	Malvidin-3-O-acetylglucoside-4-vinyl(epi)catechin
MvA-vgol	Malvidin-3-O-acetylglucoside-4-vinylguaiacol
MvA-vpol	Malvidin-3-O-acetylglucoside-4-vinylphenol
MvC-aldehyde	Malvidin-3-O-coumaroylglucoside-acetaldehyde
MvC-e-(e)cat	Malvidin-3-O-coumaroylglucoside-ethyl-(epi)catechin
Mv-co	Malvidin-3-O-coumarylglucoside
MvC-py acid	Malvidin-3-O-coumaroylglucoside-pyruvic acid
MvC-v(e)cat	Malvidin-3-O-coumaroylglucoside-4-vinyl(epi)catechin
MvC-vgol	Malvidin-3-O-coumaroylglucoside-4-vinylguaiacol
MvC-vphol	Malvidin-3-O-coumaroylglucoside-4-vinylphenol
Mv-(e)cat	Malvidin-3-O-glucoside-(epi)catechin (A type)
Mv-e-di(e)cat	Malvidin-3-O-glucoside-ethyl-di(epi)catechin
Mv-e-(e)cat	Malvidin-3-O-glucoside-ethyl-(epi)catechin
Mv-glc	Malvidin-3-O-glucoside
Mv-Glu	Malvidin-3-O-glucoside
Mv-p-vphol	Malvidin-3-O-glucoside-pyrano-vinylphenol
Mv-py acid	Malvidin-3-O-glucoside-pyruvic acid
Mv-vcol	Malvidin-3-O-glucoside-4-vinylcatechol
Mv-vdi(e)cat	Malvidin-3-O-glucoside-4-vinyl-di(epi)catechin
Mv-v(e)cat	Malvidin-3-O-glucoside-4-vinyl(epi)catechin
Mv-vgol	Malvidin-3-O-glucoside-4-vinylguaiacol
Mv-vpol	Malvidin-3-O-glucoside-4-vinylphenol
Pe-ac	Peonidin-3-O-acetylglucoside
Pe-co	Peonidin-3-O-coumarylglucoside
Pe-Glu	Peonidin-3-O-glucoside
PLSR	Partial Least Squares Regression Analysis
Pt-ac	Petunidin-3-O-acetylglucoside
Pt-co	Petunidin-3-O-coumarylglucoside
Pt-Glu	Petunidin-3-O-glucoside
SGto1	Specific gravity reduced to 1
3M	Storage for 3 months
6M	Storage for 6 months
9M	Storage for 9 months
12M	Storage for 12 months
